# Supplementary material for: Oral microbiota distinguishes patients with osteosarcoma from healthy controls
Source: Front Cell Infect Microbiol. 2024 Jul 11;14:1383878. doi: 10.3389/fcimb.2024.1383878 (PMC11269967; doi:10.3389/fcimb.2024.1383878)
Supplement: Supplementary Data Sheet S1 — The detailed values of oral microbial diversity index and observed OTUs in the two groups (90 HC and 45 OS). [file DataSheet_1.xls]

## Sheet: Data S1 alpha_rarefac.summary
HC_T_01	0.264
HC_T_02	0.445
HC_T_03	0.021
HC_T_04	0.447
HC_T_06	0.01
HC_T_07	0.202
HC_T_08	0.201
HC_T_09	0
HC_T_10	0
HC_T_11	0.28
HC_T_12	0.008
HC_T_13	0.136
HC_T_14	0.574
HC_T_16	0.321
HC_T_17	0.03
HC_T_18	0.16
HC_T_19	0.186
HC_T_21	0.162
HC_T_24	0.366
HC_T_25	0.024
HC_T_29	0.013
HC_T_32	0.076
HC_T_35	0
HC_T_38	0.001
HC_T_44	0
HC_T_46	0.217
HC_T_56	0.776
HC_T_58	0.021
HC_T_65	0
HC_T_89	0
OS_T_01	0.631
OS_T_02	0.281
OS_T_03	0.009
OS_T_04	0.976
OS_T_05	0.58
OS_T_07	0.997
OS_T_08	0.785
OS_T_12	0.95
OS_T_13	0.041
OS_T_14	0.983
OS_T_17	0.432
OS_T_19	0.996
OS_T_20	0.675
OS_T_21	0.975
OS_T_25	0.32

## Sheet: Data S2 heatmap.keyotu.pdf
OS_T_01	OS_T_02	OS_T_03	OS_T_04	OS_T_05	OS_T_06	OS_T_07	OS_T_08	OS_T_09	OS_T_10	OS_T_11	OS_T_12	OS_T_13	OS_T_14	OS_T_15	OS_T_16	OS_T_17	OS_T_18	OS_T_19	OS_T_20	OS_T_21	OS_T_22	OS_T_23	OS_T_24	OS_T_25	OS_T_26	OS_T_27	OS_T_28	OS_T_29	OS_T_30	OS_T_31	OS_T_32	OS_T_33	OS_T_34	OS_T_35	OS_T_36	OS_T_37	OS_T_38	OS_T_39	OS_T_40	OS_T_41	OS_T_42	OS_T_43	OS_T_44	OS_T_45			HC_T_01	HC_T_02	HC_T_03
OTU552 (Pantoea)	0	0	0	0.000386822	0.00156182	0.00074869	0.000645458	0	0	0	0	0	0	0	0	0	0.000550814	0	0.00176528	0	0	0	0	0	0	0	0	0.00391571	0.000639959	0.000160618	0	0	0	0	0	0	0	0	0.000359107	0.00248288	0	0.0003177	0	0	0.0135349	0.000369083	0	0	0
OTU1401 (Streptococcus)	0.000468505	0	0	0	0	0.00088387	0.000248253	0	0.000826527	0	0.000314943	0	0.00064881	0	0.000328831	0	0.00026591	0	0	0	0	0.000512448	0	0	0.000134862	0	0	0	0.000554631	0	0	0.000257188	0	0	0	0	0.000251262	0	0	0	0.000414897	0	0	0	0.00611094	0.000375013	0	0	0
OTU1293 (Neisseria)	0.000378792	0.000756359	0.000493326	0.00481916	0	0.000738291	0	0	0	0	0	0.00251546	0.00403789	0	0	0	0.000335553	0	0	0	0	0.000264489	0.00107769	0	0.000160149	0.00221315	0.00242213	0	0.000554631	0.00111056	0.0008848	0.00229438	0.00165209	0	0	0.00503057	0.000444091	0.00518817	0.0365722	0	0.000480407	0.00714525	0.0451325	0	0.126702	0.0512815	0.0015383	0.000405916	0.0118093
OTU917 (Alloprevotella)	0	0.00074309	0	0.00193411	0	0	0.000217221	0	0.00165305	0	0	0.00501686	0.00490806	0	0	0	0	0	0	0	0.000273204	0	0.000584701	0.000919809	0.00143713	0.00105673	0	0	0.00652758	0.00376765	0	0.000832476	0	0	0.00153548	0.00871858	0.000403188	0.00259706	0.000642613	0.00248288	0.00483683	0.00279336	0.000437249	0	0.0543189	0.0230357	0.00370235	0	0
OTU1132 (Alloprevotella)	0.000488442	0.00626319	0	0.0250306	0.0110878	0.00245404	0.00204188	0.0035661	0.0219921	0	0.000914547	0.0277544	0.0931921	0.0029634	0.0045151	0.000936142	0.000335553	0.000673805	0.00753287	0.00345492	0.0192203	0.00247958	0.0186761	0.0142361	0.00544085	0.061955	0.00183903	0.00139373	0.0663638	0.038351	0.0123197	0.0172722	0.0442987	0.00838839	0.138696	0.0700236	0.0180967	0.0228315	0.0373377	0.00271421	0.0721047	0.036044	0.0133451	0.0369881	0.975613	0.778698	0.0235647	0.0100718	0.0254824
OTU838 (Prevotella)	0.00741634	0	0	0.010138	0.0105229	0.0117399	0.00221566	0	0.000956178	0	0.00113864	0.00379427	0.00307612	0.010574	0.0169095	0.00267469	0.00114595	0	0.0111395	0	0	0.0105961	0.000481519	0.00102433	0.000320298	0.000883932	0.00155196	0.01407	0.00803149	0	0.000837521	0.000839244	0.000892747	0.000130389	0.000330057	0.00776423	0.00319629	0	0.00168213	0	0.000895304	0.00221791	0.00262948	0.000353142	0.15217	0.0836157	0.00102727	0.00126003	0.00469866
OTU1367 (Neisseria)	0.00119618	0.00226908	0.000957632	0.0191477	0.0015729	0.00536561	0.00570361	0	0.00367885	0	0.00701355	0.0125351	0.00868643	0.00262665	0.00672839	0	0.00121559	0	0.0028001	0.000927408	0	0.00138857	0.00419609	0.00112886	0	0.00285118	0.00103165	0	0	0.000532335	0.00567353	0.004582	0.00304765	0	0	0.0164505	0.000923242	0.0126041	0.00617097	0	0	0.00361459	0.00677436	0	0.153394	0.116856	0.00312353	0.00761939	0.00991417
OTU1038 (Bacilli_unclassified)	0.00277116	0.00435238	0.00371445	0.00359422	0.0202816	0.00423218	0.000695108	0.00499863	0.00170167	0.00163353	0.00143541	0.00299325	0.00247311	0.00522636	0.0109147	0.00250752	0.000645782	0.00903778	0.00371317	0.00230546	0.00172045	0.0005951	0.00752087	0.00100343	0.000358228	0.00192073	0.0027406	0.010287	0.0134605	0.00115186	0.00127654	0.00099491	0.00709067	0.00168057	0.00351582	0.0162563	0.00700028	0.00615313	0.00719159	0.00999321	0.0112786	0.00570062	0.00155733	0.00399051	0.213666	0.187795	0.00363456	0.000752636	0.00416614
OTU1675 (Streptococcus)	0.00485451	0.00509547	0.00365641	0.00354587	0.00980294	0.0215352	0.00126609	0.00109726	0.0053157	0	0.00368242	0.00302136	0.0036715	0.018629	0.000771488	0.00284186	0.0032669	0	0.00540236	0.00297815	0.00299047	0.0110259	0.00652343	0.000794381	0.00214515	0.000963686	0.00178072	0.0031193	0.00661291	0.000495622	0.000796996	0.00177324	0.0162644	0.000463607	0.00915548	0.0163211	0.00253015	0.00355011	0.00365722	0.0392789	0.0117372	0.00683355	0.00643894	0.00352436	0.259211	0.161461	0.00385879	0.000964051	0.00303847
OTU464 (Alloprevotella)	0	0.00132695	0	0.0216459	0.0134472	0.00969137	0.0010799	0.0339236	0.0154285	0.000100592	0.000484528	0.0186622	0.0406842	0.00268053	0.00297212	0.00427951	0.000576139	0	0.00707633	0.000724945	0.00753895	0.00195061	0.0296249	0.0206121	0.00268882	0.00158842	0	0.0026879	0.116409	0.0038686	0.00255309	0.00169879	0.0801831	0	0.0583483	0.104235	0.0061121	0.00364542	0.00943129	0.0291931	0.10237	0.0708171	0.0166394	0.0279689	0.874949	0.336218	0.0137196	0.00260463	0.0146755
OTU1751 (Prevotella)	0.00575165	0.00687358	0.001509	0.0215976	0.0142115	0.00614549	0.0116058	0.0285897	0.0228834	0	0.00536615	0.0159078	0.0261127	0.00711217	0.00400921	0.00424607	0.00862309	0	0.016131	0.0018091	0.0100495	0.00481039	0.0244428	0.0279288	0.00506155	0.00364207	0.0024625	0.00139373	0.067249	0.000913229	0.000391744	0.00523851	0.0716763	0.000130389	0.0437397	0.0828184	0.00387411	0.000976877	0.00365722	0.0613318	0.0871065	0.0459167	0.0121591	0.0413035	0.81676	0.206928	0.00894822	0.00189428	0.00986719
OTU1351 (Firmicutes_unclassified)	0.00193383	0.00132695	0.00359838	0.000531881	0.000708913	0.000207969	0	0.0220671	0	0.000223052	0.000187755	0	0	0	0	0.00310933	0	0.00149409	0	0.000724945	0.00149154	0.00767018	0	0.00298938	0.000206508	0	0	0.00142691	0.000650625	0	0	0	0.00129294	0	0.000588362	0	0	0	0	0.00126457	0.000513162	0	0	0.000663907	0.0548723	0.0343456	0	0	0
OTU1183 (Veillonella)	0.00038876	0.000570587	0.006065	0.000564116	0	0.00290117	0.0028487	0.00149349	0.00262544	0.000459224	0.00112047	0	0	0.00324627	0.000227652	0.00280842	0	0.00650368	0.00179572	0.0011364	0.00148416	0.00143816	0.000561772	0.00750481	0.000172792	0.000245906	0.000139048	0.00564128	0.00125859	0	0	0	0.00115955	0	0	0	0.000204516	0.000500351	0	0.00262168	0.000938977	0	0.00158727	0.00564321	0.0658572	0.0287479	0	0	0.000532515
OTU519 (Prevotella)	0.117216	0.0581468	0.054556	0.0451454	0.136887	0.420046	0.132406	0.0446524	0.0918093	0.000209931	0.0505666	0.0376194	0.0279752	0.349116	0.0011762	0.230057	0.0437929	0.0172553	0.0403579	0.100049	0.0906151	0.191887	0.0160506	0.143448	0.0142322	0.00208023	0.00241316	0.022366	0.115705	0	0.000384989	0	0.0800702	0.000565021	0.00282701	0.0670959	0.0135214	0	0.000699314	0.396212	0.0525172	0.00324893	0.0291879	0.164889	3.40906	1.18117	0.00478698	0.000312894	0.0361014
OTU784 (Prevotella)	0.0377795	0.0210188	0.00351132	0.0147637	0.0185204	0.11744	0.0201643	0.00655308	0.0331583	0	0.0234209	0.00580382	0.00476303	0.0987082	0.000910609	0.047108	0.0151062	0.00115719	0.00639153	0.016726	0.0277856	0.0467484	0.00333624	0.0513839	0.00305548	0.00103015	0.000394718	0.00733366	0.0160203	0	0	0	0.0189427	0	0.000889718	0.0100773	0.00174131	0	0	0.12399	0.00840712	0.00138469	0.0137703	0.0343325	0.863629	0.279544	0.0017886	0.000312894	0.00900576
OTU922 (Firmicutes_unclassified)	0.00152513	0.00270697	0.0102728	0.000515763	0.00150644	0.00145579	0.00304731	0.0164284	0.0015234	0	0.00132034	0	0	0.00056574	0.000455304	0.00805751	0.000601464	0.000703101	0.00182615	0.0016001	0.00154323	0.00257877	0.000607631	0.00489171	0.000177007	0	0	0.00285382	0.00183455	0	0	0	0.00142634	0	0.000315706	0.00132639	0.000239576	0.000476525	0	0	0.00288244	0.000335683	0.000347403	0.00226717	0.0782157	0.027427	0	0	0.000532515
OTU1047 (Streptococcus)	0.0364836	0.0531442	0.180209	0.0117497	0.0408954	0.0172199	0.00212256	0.404737	0.0238072	0.000225239	0.00831572	0.00229061	0.00222886	0.011894	0.00452775	0.0191909	0.00280472	0.0129195	0.0076394	0.00674003	0.00979104	0.0845538	0.0269651	0.0199013	0.00237695	0.000857348	0.00203639	0.0264145	0.0273049	0.000192742	0.000398498	0.00106936	0.0478492	0.000144877	0.0150248	0.0258969	0.00205684	0.000959007	0.00338317	0.120011	0.0542096	0.0223949	0.0172324	0.0272838	1.38745	0.611833	0.00247171	0.00246087	0.00800338
OTU460 (Prevotella)	0.0208535	0.0164939	0.0479396	0.0120398	0.0325436	0.0526578	0.0267306	0.24033	0.0744198	0.00274879	0.0160561	0.00466554	0.00425162	0.0495966	0.05322	0.0885991	0.00674906	0.0038817	0.0386383	0.0303563	0.0207783	0.166331	0.0416055	0.0460323	0.00154249	0.000917163	0.00207227	0.0546872	0.0335552	0	0	0.000541448	0.0492242	0.000130389	0.0192007	0.0135389	0.00123878	0	0.00182389	0.0243199	0.00935702	0.00471755	0.00504334	0.0562556	1.37568	0.671357	0.00295667	0.00358559	0.0207368
OTU1286 (Prevotella)	0.0180723	0.00656838	0.010563	0.00419057	0.01255	0.00736212	0.00575326	0.0670853	0.019626	0.00123335	0.00509966	0.00290894	0.00124419	0.0095233	0.0177569	0.0405216	0.00324157	0.00364734	0.0157201	0.00898018	0.0049029	0.0574272	0.0141016	0.017999	0.000337156	0.000405413	0.000340893	0.0309275	0.00699689	0	0	0	0.0148073	0.000333217	0.00688814	0.00363948	0.00200425	0	0.000283506	0.00737154	0.001605	0	0.00153936	0.0203198	0.453878	0.25546	0.000959483	0.000304437	0.0101334
OTU12 (Alloprevotella)	0.329808	0.235971	0.0820081	0.110438	0.24288	0.0910802	0.395833	0.0243531	0.281197	0.0104047	0.466522	0.101518	0.0667588	0.180013	0.425052	0.326914	0.245226	0.0340711	0.414551	0.558965	0.516761	0.133699	0.152183	0.274208	0.278394	0.226752	0.092355	0.286179	0.0516447	0.0205316	0.020938	0.245668	0.174855	0.0264691	0.356748	0.0199605	0.376017	0.0657307	0.071812	0.00766455	0.181419	0.0230662	0.341228	0.258832	8.82668	11.1906	0.0783491	0.0502152	0.123575
OTU1112 (Alloprevotella)	0.00761571	0.00500259	0.00417876	0.00714009	0.00068676	0.00177814	0.0186004	0.000853424	0.00792493	0.000301776	0.0106354	0.00186903	0	0.00273441	0.00940962	0.00554998	0.00199433	0	0.0202398	0.0211083	0.0221	0.0158198	0.00239613	0.0211556	0.000463589	0.00137574	0.000744582	0.00404845	0.00306114	0	0.000486302	0	0.00928662	0	0.00671594	0.00291158	0.000379815	0	0	0	0.00185612	0.000305711	0.00374357	0.0380758	0.26255	0.0627176	0.000896908	0.00169977	0.00565405
OTU1058 (Prevotella)	0.0224185	0.0218681	0.0100116	0.0115563	0.000742144	0.0113343	0.0317702	0.00810753	0.0245203	0	0.0217553	0.0113266	0.00277844	0.00424305	0.00483128	0.0162487	0.010839	0.00128902	0.0130722	0.00649185	0.0270472	0.0089265	0.00584701	0.0523037	0.00487612	0.00180109	0.00186594	0.00557491	0.00659158	0.000394662	0	0.000771563	0.0256126	0.000246291	0.00924159	0.0242309	0.00124462	0	0.000387458	0.0274968	0.0329297	0.00102503	0.00207244	0.0281525	0.503845	0.137964	0.000954268	0	0.00679739
OTU1114 (Prevotella)	0.0105663	0.00854553	0.00565873	0.00104764	0.000708913	0.00399301	0.0151931	0.00448048	0.00787631	0	0.00482106	0.0029511	0	0.0016164	0.000607072	0.00815781	0.00144351	0	0.000913075	0.00233811	0.0139186	0.0023804	0.000470054	0.0131073	0.000708027	0	0.00083429	0	0	0	0	0	0.00684439	0	0.000731865	0.00273366	0.000245419	0	0	0.00524335	0.00604876	0.000281734	0.001162	0.0153476	0.150976	0.0285518	0.0002503	0	0
OTU668 (Prevotella)	0.00635971	0.000703282	0	0.00270776	0.00448609	0.0111368	0.00886884	0.000944863	0.000907559	0	0.00324028	0.000618325	0.000251891	0.00506472	0	0	0.00616025	0	0.00383492	0.00594324	0.00299786	0.00705855	0.000607631	0.000794381	0.0010789	0	0	0	0.000607961	0	0	0	0.00056438	0	0	0.000727896	0.000397345	0	0	0	0.00039306	0	0.00129977	0.0084401	0.0861963	0.00997535	0	0	0.00064215
OTU1071 (Alloprevotella)	0.00268145	0	0.000667441	0.0017407	0.0043864	0.00259962	0.00607599	0	0.00251199	0	0.00310704	0.000632378	0.000290056	0.00125271	0.00236505	0.00147108	0.00288069	0	0.00276966	0.001894	0.0042605	0.00274407	0.000504448	0.00324024	0.000522592	0	0	0.00142691	0.00177055	0.00020192	0.000452531	0.000771563	0.0030887	0	0	0.00194106	0.00070704	0.00097092	0.000321306	0	0.0050006	0.00267947	0.00417483	0.00478861	0.0768941	0.0188753	0.000698754	0	0.00208307
OTU466 (Prevotella)	0.124612	0.0798025	0.0581254	0.0980111	0.111809	0.0750042	0.192868	0.0321558	0.133622	0.000478905	0.112986	0.0550871	0.0178156	0.074799	0.0878737	0.0524239	0.0834958	0.0056834	0.15116	0.0857003	0.115787	0.0915297	0.108548	0.15873	0.0359872	0.0200314	0.0163808	0.0513688	0.11002	0.00305175	0.00465364	0.0387812	0.155225	0.00104312	0.03523	0.101129	0.0352936	0.0158087	0.0166701	0.0380297	0.111629	0.106957	0.107419	0.141871	3.25469	1.20739	0.0247223	0.0319574	0.072469
OTU490 (Prevotella)	0.0183016	0.00555991	0.00458503	0.00469022	0.0247566	0.0151714	0.0309696	0.0127709	0.0106314	0	0.0150809	0.00421585	0.00306086	0.00691011	0.015923	0.00682046	0.00449515	0	0.0285184	0.0171244	0.0107436	0.0245644	0.0171168	0.00846643	0.00275203	0.000412059	0.000394718	0.00428074	0.0185801	0	0	0.000825708	0.0161208	0.000202828	0.00536701	0.00976999	0.00278726	0.00201332	0.000727664	0.00251373	0.0136807	0.00983072	0.0198978	0.0193734	0.420008	0.108821	0.00313918	0.00253698	0.00205175
OTU1003 (Alloprevotella)	0.0010965	0	0	0.000580233	0	0.00181973	0.00263769	0	0	0	0.00175036	0	0.000259524	0.00060615	0.000455304	0	0.000987667	0	0	0.00425824	0.000871299	0.00165306	0.000584701	0	0.000177007	0	0.000188388	0.00152646	0.000650625	0.000183564	0	0	0.000328367	0	0	0.00135874	0.000151926	0.000494395	0	0	0	0	0.000844549	0.00254262	0.0260071	0.00597647	0	0	0
OTU853 (Prevotella)	0.00382779	0.00453816	0	0.00773644	0	0.000644705	0.00130333	0	0.00546156	0	0.00518445	0.00314784	0.000618278	0.00061962	0.000897961	0	0.0123712	0	0.00171963	0.000711883	0.00220778	0	0.000573237	0	0.00698334	0.000186091	0.00152056	0	0.00312513	0.000885695	0	0.00100168	0.000574642	0	0.000229605	0.00202193	0.00237238	0.00566469	0.000784366	0	0.00386509	0.00145063	0.00578606	0.00146907	0.0894848	0.0385058	0.00389008	0	0
OTU474 (Alloprevotella)	0.00295059	0.0122212	0	0.0260944	0.00151752	0.00228766	0.00831647	0	0.00983729	0	0.0139484	0.0284148	0.00298453	0.0030981	0.00798047	0	0.0400638	0	0.0136505	0	0.00339659	0.00150428	0.0156264	0.00278033	0.0112863	0.00925803	0.00636034	0	0.0193588	0.00477266	0.00430243	0.0179422	0.00148791	0.000622972	0.00269785	0.0236485	0.0153387	0.0190193	0.00529211	0.00383999	0.00625621	0.0134033	0.00258756	0.00283926	0.366988	0.210161	0.0126193	0.0162366	0.0263438
OTU694 (Alloprevotella)	0.00749609	0.00417988	0	0.00794597	0.00451932	0.00702937	0.00290456	0	0.00269026	0	0.00738906	0.00150365	0.00141212	0.00328668	0.000834725	0.00130391	0.00847114	0	0.00331751	0.0073017	0.00479953	0.00702549	0.0084839	0.00470357	0.000910321	0.00288441	0.00380813	0.0008296	0.00708221	0.000789324	0.0016818	0.00570551	0.00616714	0.000521558	0.0113941	0.00847595	0.00565048	0.0188168	0.0097904	0.00120289	0.0162792	0.0108977	0.0132313	0.00697809	0.229695	0.0821213	0.00179903	0.00297672	0.00687571
OTU973 (Prevotellaceae_unclassified)	0.000598092	0.000716551	0	0	0	0.000363946	0	0	0	0	0.000187755	0.000688589	0	0	0	0	0	0	0.000928293	0	0.000361811	0.000677753	0.000470054	0.00104524	0.00015172	0	0	0	0	0	0	0	0	0	0.000631413	0.00121316	0	0	0	0	0.000447652	0	0	0	0.00848203	0.00140308	0	0	0
OTU731 (Alloprevotella)	0.000199364	0.000676743	0	0.0166978	0	0.000228766	0.000881298	0	0.0110528	0	0	0.00525576	0	0	0.000594425	0.00140421	0	0	0.00553932	0.00369004	0.00220778	0.000462856	0.00113501	0.00535162	0	0.000199383	0.00159681	0.0273436	0.000607961	0	0	0	0.00234987	0	0	0.0202032	0.000227889	0	0	0	0	0	0	0	0.107906	0.0115804	0	0	0.00357098
OTU778 (Prevotella)	0	0.00218946	0	0.000564116	0	0.0205786	0.000974393	0	0.00200959	0	0.00136879	0.00154581	0.000244258	0.0163391	0	0.00130391	0	0	0	0.00231199	0	0.00153734	0.000573237	0.00576971	0.000345585	0	0	0	0.00113059	0	0	0	0	0	0	0	0	0	0	0	0	0	0.00161123	0	0.0603977	0.00585722	0	0	0
OTU7 (Haemophilus)	0.0666175	0.0855748	0.0352873	0.0574592	0.106127	0.0170951	0.0380882	0.00445	0.0448107	0.69232	0.121302	0.0568578	0.173912	0.0241113	0.0797794	0.0472752	0.180958	0.267281	0.0472516	0.0125004	0.051126	0.013274	0.247581	0.010975	0.319219	0.230028	0.177646	0.0772192	0.0616921	0.298966	0.430607	0.322656	0.0621229	0.0493596	0.062022	0.116253	0.142325	0.383835	0.23428	0.016424	0.0427235	0.153743	0.222655	0.00426596	5.89006	18.5833	0.140184	0.322788	0.127866
OTU16 (Porphyromonas)	0.0254887	0.148936	0.00400464	0.373767	0.0459797	0.0174486	0.00165088	0.000883904	0.0660411	0.0102888	0.0218098	0.483221	0.371494	0.0332709	0.136073	0.0151454	0.155792	0.0123775	0.0780071	0.00754335	0.0018312	0.0166628	0.10551	0.0156368	0.230825	0.299234	0.587704	0.023262	0.0903942	0.508205	0.443143	0.243306	0.0298095	0.0815224	0.0703738	0.0733396	0.249573	0.367949	0.447145	0.0301801	0.0569173	0.388409	0.0475763	0.0108768	6.42861	17.9319	0.563263	0.453096	0.157593
OTU32 (Rothia)	0.0278412	0.0623134	0.296111	0.00899362	0.0306605	0.00449214	0.00724899	0.00420616	0.0240827	0.131559	0.0145964	0.0127178	0.0579655	0.00924043	0.0146709	0.01889	0.0777724	0.412691	0.00199355	0.0226823	0.000826995	0.00180183	0.012829	0.00754662	0.024448	0.0363741	0.0169639	0.0121122	0.00678357	0.00789783	0.00807127	0.00775624	0.0183167	0.25397	0.0122121	0.00530555	0.0338152	0.0045389	0.0101873	0.00496576	0.0168579	0.00545485	0.0122849	0.00450609	1.76656	14.3231	0.0253116	0.025133	0.0941455
OTU48 (Halomonas)	0	0	0	0	0	0	0	0	0	0	0	0	0	0	0	0	0	0	0	0	0	0	0	0	0	0	0	0	0	0	0	0	0	0.000709898	0	0	0	0	0	0	0	0	0	0	0.000709898	1.18337	0	0	0
OTU666 (Rothia)	0.00329948	0.000663473	0.000493326	0	0.00158398	0.000509525	0	0	0.000891352	0.00359944	0.000781302	0	0.00135105	0	0.000948551	0	0.000873705	0.000556622	0	0.000724945	0	0.000512448	0.000642025	0	0	0.00320342	0.000192874	0	0	0.00167502	0.000857784	0	0.000595165	0	0.000674464	0	0.00125631	0.00151892	0	0	0.000862549	0.000647389	0	0	0.0289151	0.377205	0.00612192	0.000845659	0.0024433
OTU688 (Rothia)	0.000937011	0.00151272	0.0255659	0.00046741	0.00238151	0.00105024	0.00119782	0.00109726	0.00620705	0.00568345	0.00150204	0.00106802	0.00181667	0.00074085	0.00204887	0.00143765	0.00132322	0.0271573	0	0.000731476	0.000332275	0.000958773	0.000481519	0.000982524	0.000611095	0.000405413	0.000192874	0.0014601	0.000511967	0	0.000817258	0.000277492	0.0012519	0	0.000444859	0.00145579	0.00112192	0.000536091	0	0	0.00267499	0.00104901	0.00167712	0.000734536	0.101904	0.551042	0.00132972	0.000676527	0.0037276
OTU1211 (Neisseria)	0.00103669	0.00132695	0.000667441	0	0.000775374	0.000332751	0	0	0.000939971	0.000233986	0.000642	0.00341484	0	0.00068697	0.000354126	0	0.000652113	0.000585917	0	0	0	0	0	0	0.000193865	0	0	0	0	0.000491033	0.000405252	0.000582056	0.000677256	0	0	0	0.000409031	0.00104835	0.000378008	0	0	0.000977078	0.000640899	0	0.017452	0.170375	0.00138186	0.000279067	0.00109635
OTU53 (Roseburia)	0	0	0.000638421	0	0.000808604	0	0	0.00112774	0	0	0	0	0	0	0	0	0.000329222	0	0	0	0	0	0.00229295	0	0.000370871	0	0.00020633	0	0.000597295	0	0.000857784	0.000595593	0.000666995	0	0	0.00192488	0.000409031	0	0	0.00251373	0.000480407	0.000683355	0.000239588	0	0.0147428	0.0127519	0.000464098	0	0
OTU440 (Aeromicrobium)	0	0	0	0	0	0	0.000266872	0	0	0.000192437	0.000139302	0	0.00027479	0	0.0014418	0	0	0.0025048	0	0	0	0	0.000515913	0	0	0.000923809	0.000354349	0.00740003	0	0	0	0	0.000800394	0.0168057	0.000832317	0.000614668	0.000806376	0	0.000378008	0	0	0	0.000179691	0	0.0344313	0.00320482	0	0	0
OTU546 (Halomonas)	0	0	0	0	0	0	0	0	0	0	0	0	0	0	0	0	0	0	0	0	0	0	0	0	0	0	0	0	0	0	0	0	0	0.000130389	0	0	0	0	0	0	0	0	0	0	0.000130389	0.0514337	0	0.00138688	0
OTU13 (Rhodococcus)	0	0	0	0	0	0	0	0.0132281	0	0	0	0	0	0	0	0	0	0	0	0	0	0	0	0	0	0	0	0	0	0	0	0.000291028	0	0.0105471	0	0	0	0	0	0	0	0	0	0	0.0240662	5.01792	0	0.000684984	0
OTU28 (Pseudomonas)	0	0	0	0	0	0	0	0	0	0	0	0	0	0	0	0	0	0	0	0	0	0	0	0	0	0	0	0	0	0	0	0	0	0.000420144	0	0	0	0	0	0	0	0	0	0	0.000420144	2.58083	0	0	0
OTU18 (Granulicatella)	0.054546	0.0858003	0.100784	0.0453388	0.077194	0.0252787	0.0141939	0.00454144	0.0231103	0.13677	0.0377811	0.068873	0.0666824	0.051873	0.0703445	0.0268806	0.0614	0.150376	0.0427319	0.0455017	0.0122425	0.0278705	0.104226	0.0113931	0.0359956	0.0794143	0.0622264	0.0873735	0.0954072	0.0926997	0.0508186	0.0614746	0.0274391	0.506954	0.101988	0.118097	0.0601218	0.0364363	0.0588369	0.0115508	0.0533033	0.0587865	0.032039	0.00930177	2.986	9.04807	0.0518381	0.0431793	0.14038
OTU798 (Streptococcus)	0.024123	0.0442404	0.0441672	0.0156824	0.0118965	0.00591673	0.00136539	0.0112774	0.0122682	0.00133394	0.00703172	0.00958404	0.00207619	0.00703134	0.0120909	0.0118355	0.0132132	0.0281533	0.0018718	0.0139634	0.00599572	0.047079	0.0144456	0.0400117	0.003852	0.00490483	0.00723949	0.220076	0.030654	0.0087101	0.00638947	0.0141995	0.0159361	0.0385083	0.0214106	0.0134903	0.00551024	0.0161363	0.0301177	0.0251064	0.0247191	0.00686951	0.00382742	0.0158208	0.900133	2.00842	0.00670595	0.0137589	0.0539876
[truncated: 88 more columns]

## Sheet: Data S3 average.percent.phylum
ID	OS_T	HC_T
Bacteroidota	0.399685	0.325718
Firmicutes	0.349444	0.339825
Proteobacteria	0.114976	0.17053
Actinobacteriota	0.0581316	0.0926812
Fusobacteriota	0.056651	0.0544848
Patescibacteria	0.0153444	0.0129766
Campilobacterota	0.00512378	0.00320791
Spirochaetota	0.000404778	0.000259256
Bacteria_unclassified	0.000158	0.0001359
Cyanobacteria	3.84222e-05	9.46778e-05
Verrucomicrobiota	1.34889e-05	4.40333e-05
Synergistota	2.58e-05	2.98556e-05
Desulfobacterota	3.48889e-06	7.2e-06
Bacteria_MBNT15	0	1.92222e-06
Bdellovibrionota	0	1.81111e-06
Modulibacteria	0	1.67778e-06

## Sheet: Data S4 average.percent.genus
ID	OS_T	HC_T
Prevotella	0.297999	0.226314
Streptococcus	0.179488	0.163221
Neisseria	0.0839197	0.107247
Veillonella	0.0954394	0.095347
Alloprevotella	0.0639662	0.0469229
Actinomyces	0.0484153	0.0398612
Porphyromonas	0.0306285	0.0465198
Haemophilus	0.0270678	0.0445864
Fusobacterium	0.0335252	0.0354705
Rothia	0.00521571	0.0350681
Leptotrichia	0.0227824	0.01873
Granulicatella	0.00802767	0.016432
Gemella	0.0105985	0.0103998
Rhodococcus	2.67778e-05	0.0124356
Peptostreptococcus	0.00954224	0.00762711
Saccharimonadaceae_TM7x	0.00957813	0.00692623
Lachnoanaerobaculum	0.00701407	0.00600677
Solobacterium	0.005069	0.00695751
Megasphaera	0.00523156	0.00544414
[Eubacterium]_nodatum_group	0.00510436	0.00534934
Pseudomonas	6.12e-05	0.00706193
Oribacterium	0.00357338	0.00517184
Campylobacter	0.00512378	0.00320791
Atopobium	0.00285042	0.0037704
Capnocytophaga	0.00356978	0.00287422
Lactobacillales_unclassified	0.00353838	0.00261984
Absconditabacteriales_(SR1)	0.00334782	0.00255703
Halomonas	9.95556e-06	0.00367921
Stomatobaculum	0.00288549	0.00222892
Lachnospiraceae_unclassified	0.0015288	0.00290059
Saccharimonadales	0.00139362	0.00245124
Clostridia_UCG-014	0.00203482	0.00152429
Selenomonas	0.00267171	0.00112762
Actinobacillus	0.00106453	0.00114312
Bergeyella	0.000678867	0.00118031
Enterobacteriaceae_unclassified	4.88222e-05	0.00147508
Corynebacterium	0.00129593	0.000833989
Aggregatibacter	0.00132111	0.000798911
Parvimonas	0.000910467	0.00100136
Moraxella	0.000420689	0.0012455
Lactobacillales_P5D1-392	0.00145018	0.000662011
Catonella	0.000772622	0.000954267
Tannerella	0.00100084	0.000773733
Candidatus_Saccharimonas	0.000742178	0.000773711
Prevotellaceae_unclassified	0.000907933	0.000265167
Lautropia	0.000367578	0.0005244
Abiotrophia	0.000624756	0.000373922
Pasteurellaceae_unclassified	0.0002802	0.000465933
Bacilli_unclassified	0.000492356	0.0003503
Bacteroides	0.000244333	0.000453789
Others	0.00614813	0.00868378

## Sheet: Data S5 phylum.Wilcoxon_rank_su
ID	OS_T.median	OS_T.mean	OS_T.se	HC_T.median	HC_T.mean	HC_T.se	OS_T-HC_T.p-value	OS_T-HC_T.Sig_mark	OS_T-HC_T.q-value
Bacteroidota	0.3124(0.3124,0.3124)	0.399685	0.0186642	0.2276(0.2276,0.2276)	0.325718	0.0131697	0.00175019	**	0.0140015
Firmicutes	0.2614(0.2614,0.2614)	0.349444	0.0193945	0.2364(0.2364,0.2364)	0.339825	0.0130942	0.93885		1
Proteobacteria	0.013(0.013,0.013)	0.114976	0.0199783	0.0545(0.0545,0.0545)	0.17053	0.0142385	0.00331772	**	0.0176945
Actinobacteriota	0.0241(0.0241,0.0241)	0.0581316	0.00880911	0.0427(0.0427,0.0427)	0.0926812	0.00847304	0.00018445	***	0.00295119
Fusobacteriota	0.0302(0.0302,0.0302)	0.056651	0.00815615	0.0237(0.0237,0.0237)	0.0544848	0.00463721	1		1
Patescibacteria	0.0055(0.0055,0.0055)	0.0153444	0.00282569	0.0051(0.0051,0.0051)	0.0129766	0.00106083	0.962771		1
Campilobacterota	0.0015(0.0015,0.0015)	0.00512378	0.00110287	0.0004(0.0004,0.0004)	0.00320791	0.00040039	0.0329145	*	0.087772
Spirochaetota	<0.0001(<0.0001,<0.0001)	0.000404778	0.000177278	<0.0001(<0.0001,<0.0001)	0.000259256	5.77111e-05	0.651737		0.802138
Bacteria_unclassified	<0.0001(<0.0001,<0.0001)	0.000158	2.72667e-05	<0.0001(<0.0001,<0.0001)	0.0001359	2.06556e-05	0.0251316	*	0.0874656
Cyanobacteria	<0.0001(<0.0001,<0.0001)	3.84222e-05	1.95313e-05	<0.0001(<0.0001,<0.0001)	9.46778e-05	4.3573e-05	0.630458		0.802138
Verrucomicrobiota	<0.0001(<0.0001,<0.0001)	1.34889e-05	4.88521e-06	<0.0001(<0.0001,<0.0001)	4.40333e-05	1.30609e-05	0.027333	*	0.0874656
Synergistota	<0.0001(<0.0001,<0.0001)	2.58e-05	6.77366e-06	<0.0001(<0.0001,<0.0001)	2.98556e-05	8.44593e-06	0.164407		0.375788
Desulfobacterota	<0.0001(<0.0001,<0.0001)	3.48889e-06	2.1639e-06	<0.0001(<0.0001,<0.0001)	7.2e-06	3.7602e-06	0.361232		0.711736
Bacteria_MBNT15	<0.0001(<0.0001,<0.0001)	0	0	<0.0001(<0.0001,<0.0001)	1.92222e-06	1.92222e-06	0.489318		0.711736
Bdellovibrionota	<0.0001(<0.0001,<0.0001)	0	0	<0.0001(<0.0001,<0.0001)	1.81111e-06	1.81111e-06	0.489318		0.711736
Modulibacteria	<0.0001(<0.0001,<0.0001)	0	0	<0.0001(<0.0001,<0.0001)	1.67778e-06	1.67778e-06	0.489318		0.711736

## Sheet: Data S6 genus.Wilcoxon_rank_sum
ID	OS_T.median	OS_T.mean	OS_T.se	HC_T.median	HC_T.mean	HC_T.se	p-value	z-score	Sig_mark	q-value	fixp	fixps
Prevotella	0.173(0.173,0.173)	0.297999	0.021346	0.1432(0.1432,0.1432)	0.226314	0.0129413	0.0046417	-2.8309	**	0.0416142	0.0046	** 0.0046
Alloprevotella	0.0342(0.0342,0.0342)	0.0639662	0.00658613	0.0014(0.0014,0.0014)	0.0469229	0.00562926	0.00315456	-2.95226	**	0.0319052	0.0032	** 0.0032
Porphyromonas	0.0035(0.0035,0.0035)	0.0306285	0.00606703	0.015(0.015,0.015)	0.0465198	0.00517488	0.00485499	-2.8165	**	0.0416142	0.0049	** 0.0049
Haemophilus	0.0031(0.0031,0.0031)	0.0270678	0.00741071	0.0159(0.0159,0.0159)	0.0445864	0.00685436	0.000315945	-3.60186	***	0.0055755	0.0003	***0.0003
Rothia	0.0007(0.0007,0.0007)	0.00521571	0.00161587	0.007(0.007,0.007)	0.0350681	0.00686142	3.37133e-16	-8.15924	***	1.0114e-13	<0.0001	***<0.0001
Granulicatella	0.0027(0.0027,0.0027)	0.00802767	0.0015224	0.008(0.008,0.008)	0.016432	0.0013727	2.43595e-08	-5.57779	***	1.82696e-06	<0.0001	***<0.0001
Rhodococcus	<0.0001(<0.0001,<0.0001)	2.67778e-05	1.86396e-05	<0.0001(<0.0001,<0.0001)	0.0124356	0.00327927	4.02128e-09	-5.88332	***	4.02128e-07	<0.0001	***<0.0001
Solobacterium	0.0022(0.0022,0.0022)	0.005069	0.000580336	0.0038(0.0038,0.0038)	0.00695751	0.000465488	0.00830823	-2.63928	**	0.0593445	0.0083	** 0.0083
Pseudomonas	<0.0001(<0.0001,<0.0001)	6.12e-05	4.34264e-05	<0.0001(<0.0001,<0.0001)	0.00706193	0.00182949	2.18713e-07	-5.18269	***	1.31228e-05	<0.0001	***<0.0001
Oribacterium	0.0014(0.0014,0.0014)	0.00357338	0.00048814	0.0024(0.0024,0.0024)	0.00517184	0.000468292	0.0105251	-2.55808	*	0.0734307	0.0105	* 0.0105
Campylobacter	0.0015(0.0015,0.0015)	0.00512378	0.00110287	0.0004(0.0004,0.0004)	0.00320791	0.00040039	0.0329145	-2.13312	*	0.156736	0.0329	* 0.0329
Halomonas	<0.0001(<0.0001,<0.0001)	9.95556e-06	7.78933e-06	<0.0001(<0.0001,<0.0001)	0.00367921	0.00285329	2.17827e-14	-7.63964	***	3.2674e-12	<0.0001	***<0.0001
Selenomonas	0.0003(0.0003,0.0003)	0.00267171	0.000538576	0.0001(0.0001,0.0001)	0.00112762	0.000217514	0.00726892	-2.68427	**	0.0545169	0.0073	** 0.0073
Bergeyella	0.0002(0.0002,0.0002)	0.000678867	0.000115647	0.0003(0.0003,0.0003)	0.00118031	0.000158697	0.0296108	-2.17526	*	0.145627	0.0296	* 0.0296
Enterobacteriaceae_unclassified	<0.0001(<0.0001,<0.0001)	4.88222e-05	2.03026e-05	<0.0001(<0.0001,<0.0001)	0.00147508	0.000652663	0.00319052	-2.94876	**	0.0319052	0.0032	** 0.0032
Lactobacillales_P5D1-392	0.0002(0.0002,0.0002)	0.00145018	0.000326782	<0.0001(<0.0001,<0.0001)	0.000662011	0.000121329	0.000305964	-3.6102	***	0.0055755	0.0003	***0.0003
Pelagibacterium	<0.0001(<0.0001,<0.0001)	0	0	<0.0001(<0.0001,<0.0001)	0.000277089	0.000212054	0.000979869	-3.29624	***	0.01303	0.001	***0.001
Xanthomonadaceae_unclassified	<0.0001(<0.0001,<0.0001)	0	0	<0.0001(<0.0001,<0.0001)	0.000254211	0.000213128	0.00553173	-2.77432	**	0.0436716	0.0055	** 0.0055
Rhizobiaceae_unclassified	<0.0001(<0.0001,<0.0001)	5.15556e-06	2.71117e-06	<0.0001(<0.0001,<0.0001)	0.000196689	0.000151909	0.0223047	-2.28514	*	0.123915	0.0223	* 0.0223

## Sheet: Data S7 class.Wilcoxon_rank_sum
ID	OS_T.median	OS_T.mean	OS_T.se	HC_T.median	HC_T.mean	HC_T.se	p-value	z-score	Sig_mark	q-value	fixp	fixps
Bacteroidia	0.3124(0.3124,0.3124)	0.399683	0.0186642	0.2276(0.2276,0.2276)	0.325718	0.0131697	0.00175019	-3.12964	**	0.0113762	0.0018	** 0.0018
Gammaproteobacteria	0.013(0.013,0.013)	0.114942	0.0199792	0.0545(0.0545,0.0545)	0.169824	0.0141893	0.00336957	-2.93184	**	0.0175218	0.0034	** 0.0034
Actinobacteria	0.0223(0.0223,0.0223)	0.0552363	0.00855536	0.0402(0.0402,0.0402)	0.0888241	0.00846485	0.000219769	-3.69514	***	0.002857	0.0002	***0.0002
Campylobacteria	0.0015(0.0015,0.0015)	0.00512378	0.00110287	0.0004(0.0004,0.0004)	0.00320791	0.00040039	0.0329145	-2.13312	*	0.118545	0.0329	* 0.0329
Alphaproteobacteria	<0.0001(<0.0001,<0.0001)	3.38444e-05	1.1564e-05	<0.0001(<0.0001,<0.0001)	0.000705744	0.000397632	0.00057621	-3.44257	***	0.00499382	0.0006	***0.0006

## Sheet: Data S8 order.Wilcoxon_rank_sum
ID	OS_T.median	OS_T.mean	OS_T.se	HC_T.median	HC_T.mean	HC_T.se	p-value	z-score	Sig_mark	q-value	fixp	fixps
Bacteroidales	0.3076(0.3076,0.3076)	0.395167	0.0190566	0.2245(0.2245,0.2245)	0.321593	0.0132296	0.00163833	-3.14899	**	0.0102396	0.0016	** 0.0016
Burkholderiales	0.0048(0.0048,0.0048)	0.0844635	0.0172144	0.0213(0.0213,0.0213)	0.10838	0.0120052	0.0483382	-1.97438	*	0.190809	0.0483	* 0.0483
Pasteurellales	0.0037(0.0037,0.0037)	0.0297337	0.00753423	0.0168(0.0168,0.0168)	0.0469944	0.00698221	0.000814183	-3.34793	***	0.00610637	0.0008	***0.0008
Micrococcales	0.0007(0.0007,0.0007)	0.00522256	0.00161595	0.007(0.007,0.007)	0.0351033	0.0068622	3.19277e-16	-8.16581	***	2.39458e-14	<0.0001	***<0.0001
Corynebacteriales	<0.0001(<0.0001,<0.0001)	0.00133493	0.000848685	0.0002(0.0002,0.0002)	0.013328	0.00328956	0.000105597	-3.87736	***	0.0011314	0.0001	***0.0001
Erysipelotrichales	0.0023(0.0023,0.0023)	0.00510258	0.000578595	0.0039(0.0039,0.0039)	0.0070431	0.000471979	0.00680469	-2.70625	**	0.0340235	0.0068	** 0.0068
Pseudomonadales	<0.0001(<0.0001,<0.0001)	0.000539178	0.0001752	<0.0001(<0.0001,<0.0001)	0.00860101	0.00194902	2.41633e-05	-4.22248	***	0.000604084	<0.0001	***<0.0001
Campylobacterales	0.0015(0.0015,0.0015)	0.00512378	0.00110287	0.0004(0.0004,0.0004)	0.00320791	0.00040039	0.0329145	-2.13312	*	0.145211	0.0329	* 0.0329
Oceanospirillales	<0.0001(<0.0001,<0.0001)	9.95556e-06	7.78933e-06	<0.0001(<0.0001,<0.0001)	0.00367921	0.00285329	2.17827e-14	-7.63964	***	8.1685e-13	<0.0001	***<0.0001
Enterobacterales	<0.0001(<0.0001,<0.0001)	0.000115089	3.13882e-05	<0.0001(<0.0001,<0.0001)	0.00182769	0.000658533	0.00128685	-3.2189	**	0.00877399	0.0013	** 0.0013
Rhizobiales	<0.0001(<0.0001,<0.0001)	7.2e-06	3.46725e-06	<0.0001(<0.0001,<0.0001)	0.0005323	0.000372211	0.000132303	-3.82213	***	0.00124034	0.0001	***0.0001
Xanthomonadales	<0.0001(<0.0001,<0.0001)	0	0	<0.0001(<0.0001,<0.0001)	0.000254211	0.000213128	0.00553173	-2.77432	**	0.0296343	0.0055	** 0.0055

## Sheet: Data S9 family.Wilcoxon_rank_su
ID	OS_T.median	OS_T.mean	OS_T.se	HC_T.median	HC_T.mean	HC_T.se	p-value	z-score	Sig_mark	q-value	fixp	fixps
Prevotellaceae	0.2629(0.2629,0.2629)	0.362875	0.0210555	0.1758(0.1758,0.1758)	0.273521	0.0143721	0.000828592	-3.34306	***	0.00643377	0.0008	***0.0008
Neisseriaceae	0.0044(0.0044,0.0044)	0.0840129	0.0172042	0.021(0.021,0.021)	0.107589	0.0119901	0.0488772	-1.96966	*	0.153614	0.0489	* 0.0489
Pasteurellaceae	0.0037(0.0037,0.0037)	0.0297337	0.00753423	0.0168(0.0168,0.0168)	0.0469944	0.00698221	0.000814183	-3.34793	***	0.00643377	0.0008	***0.0008
Porphyromonadaceae	0.0035(0.0035,0.0035)	0.0306285	0.00606703	0.015(0.015,0.015)	0.0465198	0.00517488	0.00485499	-2.8165	**	0.0256343	0.0049	** 0.0049
Micrococcaceae	0.0007(0.0007,0.0007)	0.00521831	0.00161612	0.007(0.007,0.007)	0.0350767	0.00686184	3.19277e-16	-8.16581	***	4.21445e-14	<0.0001	***<0.0001
Carnobacteriaceae	0.0027(0.0027,0.0027)	0.00802767	0.0015224	0.008(0.008,0.008)	0.016432	0.0013727	2.43595e-08	-5.57779	***	8.03862e-07	<0.0001	***<0.0001
Nocardiaceae	<0.0001(<0.0001,<0.0001)	2.67778e-05	1.86396e-05	<0.0001(<0.0001,<0.0001)	0.0124356	0.00327927	4.02128e-09	-5.88332	***	1.76936e-07	<0.0001	***<0.0001
Erysipelotrichaceae	0.0022(0.0022,0.0022)	0.00509651	0.000578633	0.0039(0.0039,0.0039)	0.00699281	0.000467926	0.00913773	-2.60686	**	0.0415924	0.0091	** 0.0091
Pseudomonadaceae	<0.0001(<0.0001,<0.0001)	6.12e-05	4.34264e-05	<0.0001(<0.0001,<0.0001)	0.00706193	0.00182949	2.18713e-07	-5.18269	***	5.77401e-06	<0.0001	***<0.0001
Campylobacteraceae	0.0015(0.0015,0.0015)	0.00512378	0.00110287	0.0004(0.0004,0.0004)	0.00320791	0.00040039	0.0329145	-2.13312	*	0.117425	0.0329	* 0.0329
Halomonadaceae	<0.0001(<0.0001,<0.0001)	9.95556e-06	7.78933e-06	<0.0001(<0.0001,<0.0001)	0.00367921	0.00285329	2.17827e-14	-7.63964	***	1.43766e-12	<0.0001	***<0.0001
Selenomonadaceae	0.0004(0.0004,0.0004)	0.00284264	0.000557116	0.0002(0.0002,0.0002)	0.00131844	0.000265743	0.012351	-2.50195	*	0.0543446	0.0124	* 0.0124
Enterobacteriaceae	<0.0001(<0.0001,<0.0001)	9.08889e-05	3.09223e-05	<0.0001(<0.0001,<0.0001)	0.00173812	0.00065614	4.05025e-05	-4.10459	***	0.000668291	<0.0001	***<0.0001
Moraxellaceae	<0.0001(<0.0001,<0.0001)	0.000477978	0.000169325	<0.0001(<0.0001,<0.0001)	0.00153908	0.000540299	0.00724809	-2.68523	**	0.0354351	0.0072	** 0.0072
Weeksellaceae	0.0002(0.0002,0.0002)	0.000680156	0.000115594	0.0003(0.0003,0.0003)	0.00119519	0.000158896	0.0225943	-2.28023	*	0.0877191	0.0226	* 0.0226
Corynebacteriaceae	<0.0001(<0.0001,<0.0001)	0.00129607	0.00084838	0.0001(0.0001,0.0001)	0.0008809	0.00022057	0.0216724	-2.29606	*	0.0866896	0.0217	* 0.0217
Lactobacillales_P5D1-392	0.0002(0.0002,0.0002)	0.00145018	0.000326782	<0.0001(<0.0001,<0.0001)	0.000662011	0.000121329	0.000305964	-3.6102	***	0.00288481	0.0003	***0.0003
Devosiaceae	<0.0001(<0.0001,<0.0001)	0	0	<0.0001(<0.0001,<0.0001)	0.000277089	0.000212054	0.000979869	-3.29624	***	0.00718571	0.001	***0.001
Xanthomonadaceae	<0.0001(<0.0001,<0.0001)	0	0	<0.0001(<0.0001,<0.0001)	0.000254211	0.000213128	0.00553173	-2.77432	**	0.0280842	0.0055	** 0.0055

## Sheet: Data S10 LDA
Biomaker_names	Logarithm value	Groups	LDA_value	P_value
d__Bacteria.p__Actinobacteriota.c__Actinobacteria.o__Micrococcales.f__Dermabacteraceae.g__Brachybacterium	0.558975			-
d__Bacteria.p__Bacteria_unclassified	2.19866			0.0249781
d__Bacteria.p__Firmicutes.c__Clostridia.o__Clostridia_unclassified.f__Clostridia_unclassified	0.630089			-
d__Bacteria.p__Synergistota.c__Synergistia.o__Synergistales.f__Synergistaceae.g__Fretibacterium	1.39445			-
d__Bacteria.p__Proteobacteria.c__Gammaproteobacteria.o__Oceanospirillales.f__Halomonadaceae.g__Halomonas	3.56575	HC_T	3.71363	2.1375e-14
d__Bacteria.p__Bdellovibrionota.c__Bdellovibrionia.o__Bacteriovoracales.f__Bacteriovoracaceae	0.257945			-
d__Bacteria.p__Actinobacteriota.c__Actinobacteria.o__Actinomycetales.f__Actinomycetaceae.g__Actinomyces	4.68498			-
d__Bacteria.p__Patescibacteria.c__Saccharimonadia.o__Saccharimonadales.f__Saccharimonadales.g__Saccharimonadales	3.38939			-
d__Bacteria.p__Bacteroidota.c__Bacteroidia.o__Cytophagales	0.448878			-
d__Bacteria.p__Actinobacteriota.c__Coriobacteriia.o__Coriobacteriales.f__Atopobiaceae.g__Olsenella	1.35025			-
d__Bacteria.p__Actinobacteriota.c__Actinobacteria.o__Actinomycetales.f__Actinomycetaceae.g__Actinomycetaceae_unclassified	0.673123			-
d__Bacteria.p__Firmicutes.c__Clostridia.o__Oscillospirales.f__Oscillospirales.g__Hydrogenoanaerobacterium	0			-
d__Bacteria.p__Firmicutes.c__Clostridia.o__Peptostreptococcales_Tissierellales.f__Anaerovoracaceae.g__Anaerovoracaceae_Family_XIII_UCG_001	2.03552			-
d__Bacteria.p__Proteobacteria.c__Gammaproteobacteria.o__Burkholderiales.f__Comamonadaceae.g__Aquabacterium	1.84798			-
d__Bacteria.p__Proteobacteria.c__Alphaproteobacteria.o__Caulobacterales.f__Caulobacteraceae	1.39133			-
d__Bacteria.p__Bacteroidota.c__Bacteroidia.o__Bacteroidales.f__Rikenellaceae.g__Alistipes	1.73391			-
d__Bacteria.p__Firmicutes.c__Clostridia.o__Lachnospirales.f__Lachnospiraceae.g__Lachnospiraceae_UCG_001	0.436693			-
d__Bacteria.p__Proteobacteria.c__Gammaproteobacteria.o__Burkholderiales.f__Neisseriaceae.g__Simonsiella	1.95387			-
d__Bacteria.p__Firmicutes.c__Clostridia.o__Oscillospirales.f__Oscillospiraceae	1.93197			0.029974
d__Bacteria.p__Proteobacteria.c__Gammaproteobacteria.o__Enterobacterales.f__Erwiniaceae.g__Pantoea	1.35068			-
d__Bacteria.p__Firmicutes.c__Clostridia.o__Oscillospirales.f__Oscillospiraceae.g__Oscillospiraceae_UCG_005	1.52835			-
d__Bacteria.p__Firmicutes.c__Clostridia.o__Oscillospirales.f__Oscillospiraceae.g__Oscillospiraceae_UCG_002	1.54736			-
d__Bacteria.p__Firmicutes.c__Clostridia.o__Oscillospirales.f__Oscillospiraceae.g__Oscillospiraceae_UCG_003	0.550907			-
d__Bacteria.p__Verrucomicrobiota.c__Verrucomicrobiae	1.63882			-
d__Bacteria.p__Proteobacteria.c__Gammaproteobacteria.o__Burkholderiales.f__Alcaligenaceae	1.18438			-
d__Bacteria.p__Firmicutes.c__Clostridia.o__Peptostreptococcales_Tissierellales.f__Anaerovoracaceae.g__Mogibacterium	2.14204			-
d__Bacteria.p__Firmicutes.c__Clostridia.o__Clostridiales	1.34154			-
d__Bacteria.p__Patescibacteria.c__Gracilibacteria.o__Gracilibacteria.f__Gracilibacteria	1.81172			-
d__Bacteria.p__Cyanobacteria.c__Cyanobacteriia.o__Cyanobacteriales	0.828946			-
d__Bacteria.p__Actinobacteriota.c__Coriobacteriia.o__Coriobacteriales.f__Atopobiaceae.g__Atopobium	3.57639			-
d__Bacteria.p__Firmicutes.c__Bacilli	5.32114			-
d__Bacteria.p__Actinobacteriota.c__Coriobacteriia.o__Coriobacteriales	3.58627			-
d__Bacteria.p__Campilobacterota.c__Campylobacteria.o__Campylobacterales.f__Campylobacteraceae.g__Campylobacter	3.70959	OS_T	3.01619	0.0327236
d__Bacteria.p__Bacteroidota.c__Bacteroidia.o__Bacteroidales.f__Prevotellaceae.g__Prevotellaceae_unclassified	2.95805	OS_T	2.66007	3.9149e-06
d__Bacteria.p__Firmicutes.c__Clostridia.o__Oscillospirales.f__Butyricicoccaceae.g__Butyricicoccaceae_UCG_009	0.681241			-
d__Bacteria.p__Firmicutes.c__Clostridia.o__Peptostreptococcales_Tissierellales.f__Peptostreptococcales_Tissierellales.g__Finegoldia	0.860005			-
d__Bacteria.p__Firmicutes.c__Bacilli.o__Erysipelotrichales.f__Erysipelatoclostridiaceae.g__Erysipelotrichaceae_UCG_003	1.45653			-
d__Bacteria.p__Proteobacteria.c__Gammaproteobacteria.o__Burkholderiales.f__Burkholderiaceae.g__Burkholderia_Caballeronia_Paraburkholderia	1.53318			-
d__Bacteria.p__Firmicutes.c__Clostridia.o__Lachnospirales.f__Lachnospiraceae.g__Coprococcus	1.59855			-
d__Bacteria.p__Proteobacteria.c__Alphaproteobacteria.o__Rhizobiales.f__Beijerinckiaceae	1.53219			-
d__Bacteria.p__Firmicutes.c__Clostridia.o__Lachnospirales	4.26683			-
d__Bacteria.p__Actinobacteriota.c__Actinobacteria.o__Corynebacteriales.f__Dietziaceae.g__Dietzia	1.08239			-
d__Bacteria.p__Proteobacteria.c__Gammaproteobacteria.o__Burkholderiales.f__Oxalobacteraceae.g__Massilia	1.31968			-
d__Bacteria.p__Proteobacteria.c__Gammaproteobacteria.o__Xanthomonadales	2.40519			-
d__Bacteria.p__Firmicutes.c__Negativicutes.o__Acidaminococcales.f__Acidaminococcaceae.g__Phascolarctobacterium	1.49862			-
d__Bacteria.p__Cyanobacteria.c__Cyanobacteriia.o__Cyanobacteriales.f__Nostocaceae.g__Nostocaceae_Calothrix_PCC_6303	0.828946			-
d__Bacteria.p__Actinobacteriota.c__Actinobacteria.o__Corynebacteriales.f__Dietziaceae	1.08239			-
d__Bacteria.p__Proteobacteria.c__Gammaproteobacteria.o__Burkholderiales.f__Neisseriaceae.g__Alysiella	2.2531			0.0159522
d__Bacteria.p__Fusobacteriota.c__Fusobacteriia.o__Fusobacteriales.f__Leptotrichiaceae.g__Leptotrichiaceae_uncultured	1.69771			-
d__Bacteria.p__Firmicutes.c__Clostridia.o__Clostridia_vadinBB60_group.f__Clostridia_vadinBB60_group	1.58784			-
d__Bacteria.p__Firmicutes.c__Clostridia.o__Lachnospirales.f__Lachnospiraceae.g__Tyzzerella	0.888367			-
d__Bacteria.p__Actinobacteriota.c__Actinobacteria.o__Bifidobacteriales.f__Bifidobacteriaceae.g__Gardnerella	1.55991			-
d__Bacteria.p__Firmicutes.c__Clostridia.o__Christensenellales.f__Christensenellaceae.g__Christensenellaceae_R_7_group	1.5191			-
d__Bacteria.p__Firmicutes.c__Negativicutes.o__Veillonellales_Selenomonadales.f__Selenomonadaceae.g__Selenomonas	3.42679	OS_T	2.84637	0.00721833
d__Bacteria.p__Actinobacteriota.c__Actinobacteria.o__Bifidobacteriales.f__Bifidobacteriaceae.g__Bifidobacterium	2.02499			0.000578895
d__Bacteria.p__Bacteroidota.c__Bacteroidia.o__Bacteroidales	5.59678	OS_T	4.52981	0.00179246
d__Bacteria.p__Firmicutes.c__Bacilli.o__Lactobacillales.f__Leuconostocaceae	1.30031			-
d__Bacteria.p__Firmicutes.c__Bacilli.o__Erysipelotrichales.f__Erysipelatoclostridiaceae.g__Erysipelatoclostridium	0.90908			-
d__Bacteria.p__Bdellovibrionota	0.257945			-
d__Bacteria.p__Firmicutes.c__Clostridia.o__Peptostreptococcales_Tissierellales.f__Anaerovoracaceae	3.76019			-
d__Bacteria.p__Proteobacteria	5.2318	HC_T	4.42198	0.00353132
d__Bacteria.p__Spirochaetota.c__Spirochaetia.o__Spirochaetales.f__Spirochaetaceae	2.60722			-
d__Bacteria.p__Cyanobacteria.c__Vampirivibrionia.o__Obscuribacterales.f__Obscuribacteraceae.g__Candidatus_Obscuribacter	0.824632			-
d__Bacteria.p__Firmicutes.c__Negativicutes.o__Veillonellales_Selenomonadales.f__Selenomonadaceae	3.45372	OS_T	2.83593	0.0122699
d__Bacteria.p__Firmicutes.c__Bacilli.o__Lactobacillales.f__Leuconostocaceae.g__Leuconostoc	0			-
d__Bacteria.p__Firmicutes.c__Bacilli.o__Bacilli_unclassified	2.69228			6.16276e-05
d__Bacteria.p__Actinobacteriota.c__Actinobacteria.o__Actinomycetales.f__Actinomycetaceae	4.68609			-
d__Bacteria.p__Campilobacterota.c__Campylobacteria.o__Campylobacterales	3.70959	OS_T	3.01619	0.0327236
d__Bacteria.p__Patescibacteria.c__Saccharimonadia.o__Saccharimonadales.f__Saccharimonadaceae.g__Saccharimonadaceae_TM7x	3.98128			-
d__Bacteria.p__Bacteroidota.c__Bacteroidia.o__Flavobacteriales	3.62838			-
d__Bacteria.p__Bdellovibrionota.c__Bdellovibrionia.o__Bacteriovoracales.f__Bacteriovoracaceae.g__Peredibacter	0.257945			-
d__Bacteria.p__Firmicutes.c__Clostridia.o__Lachnospirales.f__Lachnospiraceae.g__Lachnoanaerobaculum	3.84597			-
d__Bacteria.p__Proteobacteria.c__Alphaproteobacteria.o__Azospirillales.f__Azospirillales_uncultured	0.64673			-
d__Bacteria.p__Proteobacteria.c__Alphaproteobacteria.o__Caulobacterales.f__Hyphomonadaceae.g__Hyphomonadaceae_uncultured	1.56256			-
d__Bacteria.p__Proteobacteria.c__Gammaproteobacteria.o__Alteromonadales.f__Idiomarinaceae	1.02983			-
d__Bacteria.p__Firmicutes.c__Negativicutes.o__Veillonellales_Selenomonadales	5.01628			-
d__Bacteria.p__Proteobacteria.c__Gammaproteobacteria.o__Pseudomonadales.f__Moraxellaceae.g__Acinetobacter	2.23076			-
d__Bacteria.p__Bacteroidota.c__Bacteroidia.o__Cytophagales.f__Hymenobacteraceae	0.448878			-
d__Bacteria.p__Bacteroidota.c__Bacteroidia.o__Bacteroidales.f__Paludibacteraceae.g__Paludibacteraceae_F0058	2.01199	OS_T	2.39269	0.0388831
d__Bacteria.p__Modulibacteria.c__Moduliflexia.o__Moduliflexales	0.224734			-
d__Bacteria.p__Bacteroidota.c__Bacteroidia.o__Bacteroidales.f__Bacteroidales_unclassified	1.61443			-
d__Bacteria.p__Proteobacteria.c__Gammaproteobacteria.o__Burkholderiales.f__Neisseriaceae.g__Neisseriaceae_unclassified	0.416825			-
d__Bacteria.p__Patescibacteria.c__Saccharimonadia.o__Saccharimonadales.f__Saccharimonadaceae.g__Saccharimonadaceae_unclassified	1.20563			-
d__Bacteria.p__Firmicutes.c__Clostridia.o__Lachnospirales.f__Lachnospiraceae.g__Hungatella	0.758407			-
d__Bacteria.p__Firmicutes.c__Bacilli.o__Exiguobacterales	0.194977			-
d__Bacteria.p__Firmicutes.c__Bacilli.o__Lactobacillales.f__Streptococcaceae	5.25404			-
d__Bacteria.p__Firmicutes.c__Bacilli.o__Acholeplasmatales	0.384214			-
d__Bacteria.p__Firmicutes.c__Clostridia.o__Peptostreptococcales_Tissierellales.f__Anaerovoracaceae.g___Eubacterium__brachy_group	1.61816			-
d__Bacteria.p__Actinobacteriota.c__Actinobacteria.o__Propionibacteriales	2.41649			-
d__Bacteria.p__Firmicutes.c__Bacilli.o__Bacilli_RF39	1.91867			-
d__Bacteria.p__Firmicutes.c__Clostridia.o__Lachnospirales.f__Lachnospiraceae.g__Moryella	0.260601			-
d__Bacteria.p__Bacteroidota.c__Bacteroidia.o__Bacteroidales.f__Tannerellaceae.g__Tannerella	3.00037			-
d__Bacteria.p__Patescibacteria.c__Saccharimonadia.o__Saccharimonadales.f__Saccharimonadales	3.38939			-
d__Bacteria.p__Firmicutes.c__Bacilli.o__Brevibacillales.f__Brevibacillaceae	0.826075			-
d__Bacteria.p__Proteobacteria.c__Gammaproteobacteria.o__Burkholderiales.f__Rhodocyclaceae	1.39406			-
d__Bacteria.p__Spirochaetota.c__Spirochaetia.o__Spirochaetales	2.60722			-
d__Bacteria.p__Firmicutes.c__Bacilli.o__Lactobacillales.f__Lactobacillales_unclassified	3.5488			-
d__Bacteria.p__Firmicutes.c__Clostridia.o__Oscillospirales.f__Ruminococcaceae.g__Faecalibacterium	2.2565			-
d__Bacteria.p__Firmicutes.c__Bacilli.o__Staphylococcales	4.02756			-
d__Bacteria.p__Firmicutes.c__Clostridia.o__Lachnospirales.f__Lachnospiraceae.g__Lachnospiraceae_UCG_010	0.60206			-
d__Bacteria.p__Firmicutes.c__Bacilli.o__Staphylococcales.f__Gemellaceae	4.02524			-
d__Bacteria.p__Bacteria_unclassified.c__Bacteria_unclassified.o__Bacteria_unclassified.f__Bacteria_unclassified.g__Bacteria_unclassified	2.19866			0.0249781
d__Bacteria.p__Bacteroidota.c__Bacteroidia.o__Chitinophagales	1.07188			-
d__Bacteria.p__Actinobacteriota.c__Coriobacteriia.o__Coriobacteriales.f__Eggerthellaceae.g__Eggerthella	0.0949755			-
d__Bacteria.p__Firmicutes.c__Clostridia.o__Oscillospirales.f__Oscillospiraceae.g__Flavonifractor	0.361728			-
d__Bacteria.p__Proteobacteria.c__Gammaproteobacteria.o__Burkholderiales.f__Neisseriaceae	5.03177	HC_T	4.11219	0.0488696
d__Bacteria.p__Spirochaetota.c__Spirochaetia	2.60722			-
d__Bacteria.p__Firmicutes.c__Clostridia.o__Peptostreptococcales_Tissierellales	4.21538			-
d__Bacteria.p__Proteobacteria.c__Gammaproteobacteria.o__Xanthomonadales.f__Xanthomonadaceae.g__Xanthomonadaceae_unclassified	2.40519			-
d__Bacteria.p__Firmicutes.c__Clostridia.o__Lachnospirales.f__Lachnospiraceae.g__Lachnospiraceae_NC2004_group	0			-
d__Bacteria.p__Patescibacteria.c__Saccharimonadia.o__Saccharimonadales.f__Saccharimonadaceae.g__Saccharimonadaceae	2.28345			-
d__Bacteria.p__Bacteroidota.c__Bacteroidota_unclassified.o__Bacteroidota_unclassified.f__Bacteroidota_unclassified	0.0949755			-
d__Bacteria.p__Firmicutes.c__Clostridia.o__Lachnospirales.f__Lachnospiraceae.g__Blautia	2.26458			-
d__Bacteria.p__Firmicutes.c__Clostridia.o__Eubacteriales.f__Eubacteriaceae	0			-
d__Bacteria.p__Firmicutes.c__Clostridia.o__Eubacteriales	0			-
d__Bacteria.p__Modulibacteria.c__Moduliflexia.o__Moduliflexales.f__Moduliflexaceae.g__Moduliflexaceae	0.224734			-
d__Bacteria.p__Actinobacteriota.c__Actinobacteria	4.94853	HC_T	4.23261	0.000266981
d__Bacteria.p__Firmicutes.c__Clostridia.o__Oscillospirales.f__Ruminococcaceae.g__Subdoligranulum	2.12804			-
d__Bacteria.p__Actinobacteriota.c__Actinobacteria.o__Micrococcales.f__Intrasporangiaceae.g__Intrasporangiaceae_unclassified	0.51558			-
d__Bacteria.p__Actinobacteriota.c__Coriobacteriia.o__Coriobacteriales.f__Eggerthellaceae.g__Cryptobacterium	1.30151			-
d__Bacteria.p__Bacteroidota.c__Bacteroidia.o__Bacteroidales.f__Barnesiellaceae.g__Barnesiella	1.21337			-
d__Bacteria.p__Firmicutes.c__Clostridia.o__Lachnospirales.f__Lachnospiraceae.g__Lachnoclostridium	1.64125			-
d__Bacteria.p__Proteobacteria.c__Gammaproteobacteria.o__Cardiobacteriales.f__Cardiobacteriaceae.g__Cardiobacterium	1.90962			-
d__Bacteria.p__Firmicutes.c__Bacilli.o__Staphylococcales.f__Gemellaceae.g__Gemella	4.02524			-
d__Bacteria.p__Actinobacteriota.c__Coriobacteriia.o__Coriobacteriales.f__Eggerthellaceae.g__Adlercreutzia	0.0188853			-
d__Bacteria.p__Patescibacteria.c__Gracilibacteria.o__Gracilibacteria_Absconditabacteriales__SR1_.f__Absconditabacteriales__SR1_	3.52476			-
d__Bacteria.p__Firmicutes.c__Clostridia.o__Peptostreptococcales_Tissierellales.f__Anaerovoracaceae.g___Eubacterium__saphenum_group	1.36963			-
d__Bacteria.p__Proteobacteria.c__Gammaproteobacteria.o__Burkholderiales.f__Oxalobacteraceae	1.31968			-
d__Bacteria.p__Proteobacteria.c__Gammaproteobacteria.o__Burkholderiales.f__Sutterellaceae.g__Parasutterella	0.879542			-
d__Bacteria.p__Firmicutes.c__Negativicutes.o__Veillonellales_Selenomonadales.f__Selenomonadaceae.g__Mitsuokella	0			-
d__Bacteria.p__Proteobacteria.c__Alphaproteobacteria.o__Sphingomonadales.f__Sphingomonadaceae.g__Novosphingobium	0.792392			-
d__Bacteria.p__Cyanobacteria.c__Vampirivibrionia.o__Obscuribacterales	0.824632			-
d__Bacteria.p__Proteobacteria.c__Gammaproteobacteria.o__Burkholderiales.f__Sutterellaceae	1.27723			-
d__Bacteria.p__Verrucomicrobiota	1.64378			-
d__Bacteria.p__Proteobacteria.c__Gammaproteobacteria.o__Enterobacterales.f__Yersiniaceae	1.94993			-
d__Bacteria.p__Verrucomicrobiota.c__Lentisphaeria.o__Victivallales	0			-
d__Bacteria.p__Patescibacteria.c__Saccharimonadia.o__Saccharimonadales	4.07575			-
d__Bacteria.p__Bacteroidota.c__Bacteroidia.o__Bacteroidales.f__Rikenellaceae	2.34509			0.0465062
d__Bacteria.p__Proteobacteria.c__Gammaproteobacteria.o__Pasteurellales.f__Pasteurellaceae.g__Haemophilus	4.6492	HC_T	3.94404	0.000375526
d__Bacteria.p__Verrucomicrobiota.c__Lentisphaeria.o__Victivallales.f__Victivallales_vadinBE97.g__Victivallales_vadinBE97	0			-
d__Bacteria.p__Firmicutes.c__Bacilli.o__Staphylococcales.f__Staphylococcaceae.g__Staphylococcus	1.96379			-
d__Bacteria.p__Bacteroidota.c__Bacteroidia.o__Bacteroidales.f__Prevotellaceae.g__Prevotella	5.47421	OS_T	4.49032	0.00488436
d__Bacteria.p__Proteobacteria.c__Alphaproteobacteria.o__Sphingomonadales.f__Sphingomonadaceae	1.53935			-
d__Bacteria.p__Firmicutes.c__Clostridia.o__Christensenellales	1.5191			-
d__Bacteria.p__Firmicutes.c__Bacilli.o__Erysipelotrichales.f__Erysipelotrichaceae.g___Clostridium__innocuum_group	0			-
d__Bacteria.p__Cyanobacteria.c__Vampirivibrionia	0.824632			-
d__Bacteria.p__Proteobacteria.c__Gammaproteobacteria.o__Burkholderiales.f__Hydrogenophilaceae.g__Tepidiphilus	0.898847			-
d__Bacteria.p__Firmicutes.c__Clostridia.o__Lachnospirales.f__Lachnospiraceae.g__Agathobacter	1.74991			-
d__Bacteria.p__Proteobacteria.c__Gammaproteobacteria.o__Pasteurellales	4.67205	HC_T	3.93639	0.000919728
d__Bacteria.p__Proteobacteria.c__Proteobacteria_unclassified.o__Proteobacteria_unclassified	0			-
d__Bacteria.p__Firmicutes.c__Clostridia.o__Lachnospirales.f__Lachnospiraceae.g__Dorea	1.39523			-
d__Bacteria.p__Bacteria_MBNT15	0.283804			-
d__Bacteria.p__Bacteroidota.c__Bacteroidia.o__Bacteroidales.f__Prevotellaceae.g__Paraprevotella	1.09922			-
d__Bacteria.p__Proteobacteria.c__Alphaproteobacteria.o__Rhizobiales.f__Devosiaceae	2.44262			-
d__Bacteria.p__Firmicutes.c__Firmicutes_unclassified.o__Firmicutes_unclassified.f__Firmicutes_unclassified.g__Firmicutes_unclassified	2.47198			3.65655e-05
d__Bacteria.p__Bacteroidota.c__Bacteroidia.o__Bacteroidales.f__Barnesiellaceae	1.23581			-
d__Bacteria.p__Bacteria_unclassified.c__Bacteria_unclassified	2.19866			0.0249781
d__Bacteria.p__Firmicutes.c__Clostridia.o__Lachnospirales.f__Lachnospiraceae.g__Eisenbergiella	0.600852			-
d__Bacteria.p__Actinobacteriota.c__Coriobacteriia	3.58627			-
d__Bacteria.p__Verrucomicrobiota.c__Lentisphaeria.o__Victivallales.f__Victivallales_vadinBE97	0			-
d__Bacteria.p__Actinobacteriota.c__Actinobacteria.o__Micrococcales.f__Intrasporangiaceae	0.51558			-
d__Bacteria.p__Actinobacteriota.c__Actinobacteria.o__Pseudonocardiales.f__Pseudonocardiaceae.g__Pseudonocardiaceae	0.278754			-
d__Bacteria.p__Firmicutes.c__Bacilli.o__Bacillales.f__Bacillaceae.g__Bacillaceae_unclassified	0			-
d__Bacteria.p__Desulfobacterota.c__Desulfovibrionia.o__Desulfovibrionales.f__Desulfovibrionaceae.g__Bilophila	0.433147			-
d__Bacteria.p__Firmicutes.c__Negativicutes.o__Veillonellales_Selenomonadales.f__Selenomonadaceae.g__Selenomonadaceae_unclassified	2.15045			-
d__Bacteria.p__Proteobacteria.c__Gammaproteobacteria.o__Xanthomonadales.f__Xanthomonadaceae	2.40519			-
d__Bacteria.p__Proteobacteria.c__Gammaproteobacteria.o__Burkholderiales.f__Alcaligenaceae.g__Achromobacter	1.14475			-
d__Bacteria.p__Bacteroidota.c__Bacteroidia.o__Flavobacteriales.f__Weeksellaceae.g__Chryseobacterium	0.838149			-
d__Bacteria.p__Firmicutes.c__Negativicutes.o__Acidaminococcales	1.49862			-
d__Bacteria.p__Firmicutes.c__Clostridia.o__Lachnospirales.f__Lachnospiraceae.g__Oribacterium	3.71365	HC_T	2.89896	0.0108184
d__Bacteria.p__Fusobacteriota.c__Fusobacteriia.o__Fusobacteriales.f__Fusobacteriaceae	4.54987			-
d__Bacteria.p__Proteobacteria.c__Gammaproteobacteria.o__Burkholderiales.f__Burkholderiaceae.g__Lautropia	2.71966	HC_T	2.00895	0.0049758
d__Bacteria.p__Proteobacteria.c__Gammaproteobacteria.o__Enterobacterales.f__Enterobacteriaceae.g__Enterobacteriaceae_unclassified	3.16881	HC_T	2.92567	0.00316482
d__Bacteria.p__Firmicutes.c__Clostridia.o__Oscillospirales.f__Oscillospirales	0			-
d__Bacteria.p__Actinobacteriota.c__Actinobacteria.o__Corynebacteriales.f__Nocardiaceae.g__Rhodococcus	4.09467	HC_T	3.9517	3.95917e-09
d__Bacteria.p__Firmicutes.c__Clostridia.o__Lachnospirales.f__Lachnospiraceae.g__Lachnospiraceae_GCA_900066575	0			-
d__Bacteria.p__Proteobacteria.c__Alphaproteobacteria.o__Sphingomonadales.f__Sphingomonadaceae.g__Sphingomonas	1.45366			-
d__Bacteria.p__Bacteroidota.c__Bacteroidia.o__Bacteroidales.f__Tannerellaceae	3.00664			-
d__Bacteria.p__Bacteroidota.c__Bacteroidia.o__Sphingobacteriales.f__Lentimicrobiaceae	2.42626			-
d__Bacteria.p__Actinobacteriota.c__Actinobacteria.o__Corynebacteriales.f__Corynebacteriaceae	3.11263	OS_T	2.66083	0.0215392
d__Bacteria.p__Actinobacteriota.c__Actinobacteria.o__Micrococcales.f__Micrococcales_unclassified	1.17383			-
d__Bacteria.p__Firmicutes.c__Bacilli.o__Acholeplasmatales.f__Acholeplasmataceae.g__Acholeplasma	0.384214			-
d__Bacteria.p__Synergistota.c__Synergistia.o__Synergistales	1.47503			-
d__Bacteria.p__Firmicutes.c__Clostridia.o__Peptostreptococcales_Tissierellales.f__Peptostreptococcaceae.g__Peptoclostridium	1.17641			-
d__Bacteria.p__Bacteroidota	5.60172	OS_T	4.53623	0.00190953
d__Bacteria.p__Bacteroidota.c__Bacteroidia.o__Bacteroidales.f__Porphyromonadaceae.g__Porphyromonas	4.66764	HC_T	3.84107	0.0051014
d__Bacteria.p__Firmicutes.c__Clostridia.o__Lachnospirales.f__Lachnospiraceae.g__Anaerostipes	0.863323			-
d__Bacteria.p__Firmicutes.c__Bacilli.o__Acholeplasmatales.f__Acholeplasmataceae	0.384214			-
d__Bacteria.p__Proteobacteria.c__Alphaproteobacteria.o__Caulobacterales.f__Caulobacteraceae.g__Caulobacteraceae_uncultured	1.01096			-
d__Bacteria.p__Actinobacteriota.c__Actinobacteria.o__Propionibacteriales.f__Propionibacteriaceae.g__Cutibacterium	2.36097			-
d__Bacteria.p__Bacteroidota.c__Bacteroidia.o__Chitinophagales.f__Chitinophagaceae.g__Sediminibacterium	0.29127			-
d__Bacteria.p__Firmicutes.c__Bacilli.o__Brevibacillales	0.826075			-
d__Bacteria.p__Bacteroidota.c__Bacteroidia.o__Bacteroidales.f__Prevotellaceae.g__Alloprevotella	4.80595	OS_T	3.97935	0.0031308
d__Bacteria.p__Actinobacteriota.c__Coriobacteriia.o__Coriobacteriales.f__Eggerthellaceae.g__Slackia	1.01703			-
d__Bacteria.p__Firmicutes.c__Clostridia.o__Christensenellales.f__Christensenellaceae.g__Christensenellaceae_uncultured	0			-
d__Bacteria.p__Bacteroidota.c__Bacteroidia.o__Chitinophagales.f__Chitinophagaceae.g__Parasegetibacter	0.808436			-
d__Bacteria.p__Firmicutes.c__Bacilli.o__Exiguobacterales.f__Exiguobacteraceae	0.194977			-
d__Bacteria.p__Actinobacteriota.c__Actinobacteria.o__Micrococcales.f__Microbacteriaceae	0.679226			-
d__Bacteria.p__Firmicutes.c__Clostridia.o__Oscillospirales.f__Ruminococcaceae.g___Eubacterium__siraeum_group	0.935619			-
d__Bacteria.p__Firmicutes.c__Bacilli.o__Mycoplasmatales.f__Mycoplasmataceae.g__Mycoplasma	1.41423			-
d__Bacteria.p__Firmicutes.c__Clostridia.o__Lachnospirales.f__Lachnospiraceae.g__Lachnospiraceae_FCS020_group	0.0627908			-
d__Bacteria.p__Firmicutes.c__Clostridia.o__Lachnospirales.f__Lachnospiraceae.g__Johnsonella	2.57742			-
d__Bacteria.p__Firmicutes.c__Clostridia.o__Lachnospirales.f__Lachnospiraceae.g___Ruminococcus__torques_group	1.54695			-
d__Bacteria.p__Synergistota.c__Synergistia.o__Synergistales.f__Synergistaceae	1.47503			-
d__Bacteria.p__Desulfobacterota.c__Desulfovibrionia.o__Desulfovibrionales.f__Desulfovibrionaceae	0.857332			-
d__Bacteria.p__Actinobacteriota.c__Actinobacteria.o__Propionibacteriales.f__Nocardioidaceae.g__Aeromicrobium	1.74525			-
d__Bacteria.p__Bacteroidota.c__Bacteroidia.o__Chitinophagales.f__Chitinophagaceae	1.07188			-
d__Bacteria.p__Proteobacteria.c__Alphaproteobacteria.o__Caulobacterales.f__Caulobacteraceae.g__Brevundimonas	0.742114			-
d__Bacteria.p__Firmicutes.c__Firmicutes_unclassified	2.47198			3.65655e-05
d__Bacteria.p__Actinobacteriota.c__Actinobacteria.o__Propionibacteriales.f__Propionibacteriaceae.g__Pseudopropionibacterium	1.29715			-
d__Bacteria.p__Synergistota	1.47503			-
d__Bacteria.p__Firmicutes.c__Clostridia.o__Lachnospirales.f__Lachnospiraceae.g__Lachnospiraceae_ND3007_group	0			-
d__Bacteria.p__Fusobacteriota.c__Fusobacteriia.o__Fusobacteriales.f__Leptotrichiaceae	4.3641			-
d__Bacteria.p__Proteobacteria.c__Gammaproteobacteria.o__Enterobacterales.f__Enterobacteriaceae.g__Escherichia_Shigella	2.3862	HC_T	2.2245	0.00208247
d__Bacteria.p__Bacteroidota.c__Bacteroidia.o__Flavobacteriales.f__Flavobacteriaceae.g__Capnocytophaga	3.55264			-
d__Bacteria.p__Modulibacteria.c__Moduliflexia	0.224734			-
d__Bacteria.p__Firmicutes.c__Clostridia.o__Peptostreptococcales_Tissierellales.f__Anaerovoracaceae.g__Anaerovoracaceae_Family_XIII_AD3011_group	0.0710634			-
d__Bacteria.p__Proteobacteria.c__Gammaproteobacteria.o__Pseudomonadales	3.93455	HC_T	3.64722	2.39125e-05
d__Bacteria.p__Firmicutes.c__Negativicutes.o__Veillonellales_Selenomonadales.f__Selenomonadaceae.g__Megamonas	1.33311			-
d__Bacteria.p__Synergistota.c__Synergistia	1.47503			-
d__Bacteria.p__Proteobacteria.c__Gammaproteobacteria.o__Pasteurellales.f__Pasteurellaceae.g__Pasteurellaceae_unclassified	2.66832			-
d__Bacteria.p__Firmicutes.c__Bacilli.o__Lactobacillales.f__Lactobacillales_P5D1_392.g__Lactobacillales_P5D1_392	3.16142	OS_T	2.63465	0.000303214
d__Bacteria.p__Actinobacteriota.c__Coriobacteriia.o__Coriobacteriales.f__Eggerthellaceae	1.46023			-
d__Bacteria.p__Firmicutes.c__Bacilli.o__Erysipelotrichales.f__Erysipelotrichaceae.g__Faecalitalea	0.0500789			-
d__Bacteria.p__Firmicutes.c__Clostridia.o__Peptostreptococcales_Tissierellales.f__Peptostreptococcaceae.g__Intestinibacter	0			-
d__Bacteria.p__Bacteroidota.c__Bacteroidia.o__Bacteroidia_unclassified.f__Bacteroidia_unclassified	0.647817			-
d__Bacteria.p__Patescibacteria.c__Gracilibacteria.o__Gracilibacteria_JGI_0000069_P22.f__Gracilibacteria_JGI_0000069_P22.g__Gracilibacteria_JGI_0000069_P22	1.48572			-
d__Bacteria.p__Bacteria_unclassified.c__Bacteria_unclassified.o__Bacteria_unclassified	2.19866			0.0249781
d__Bacteria.p__Firmicutes.c__Clostridia.o__Lachnospirales.f__Lachnospiraceae.g__Lachnospiraceae_NK4A136_group	1.55077			-
d__Bacteria.p__Actinobacteriota.c__Actinobacteria.o__Bifidobacteriales.f__Bifidobacteriaceae.g__Alloscardovia	1.40899			-
d__Bacteria.p__Patescibacteria.c__Saccharimonadia.o__Saccharimonadales.f__Saccharimonadales_unclassified	0.722451			-
d__Bacteria.p__Firmicutes.c__Clostridia.o__Clostridia_unclassified.f__Clostridia_unclassified.g__Clostridia_unclassified	0.630089			-
d__Bacteria.p__Proteobacteria.c__Gammaproteobacteria.o__Enterobacterales.f__Erwiniaceae	1.35068			-
d__Bacteria.p__Firmicutes.c__Clostridia.o__Oscillospirales.f__Oscillospiraceae.g__Oscillibacter	0.216019			-
d__Bacteria.p__Bacteroidota.c__Bacteroidia.o__Bacteroidales.f__Porphyromonadaceae	4.66764	HC_T	3.84107	0.0051014
d__Bacteria.p__Actinobacteriota	4.96699	HC_T	4.24582	0.000226553
d__Bacteria.p__Proteobacteria.c__Alphaproteobacteria.o__Azospirillales	1.55375			-
d__Bacteria.p__Firmicutes.c__Negativicutes.o__Veillonellales_Selenomonadales.f__Veillonellaceae.g__Veillonella	4.97973			-
d__Bacteria.p__Firmicutes.c__Bacilli.o__Erysipelotrichales.f__Erysipelotrichaceae.g__Erysipelotrichaceae_UCG_006	0.663806			-
d__Bacteria.p__Bacteroidota.c__Bacteroidota_unclassified	0.0949755			-
d__Bacteria.p__Proteobacteria.c__Alphaproteobacteria.o__Rhizobiales.f__Beijerinckiaceae.g__Methylobacterium_Methylorubrum	1.46123			-
d__Bacteria.p__Firmicutes.c__Clostridia.o__Oscillospirales.f__Ruminococcaceae.g__Ruminococcaceae_CAG_352	0			-
d__Bacteria.p__Firmicutes.c__Bacilli.o__Bacilli_unclassified.f__Bacilli_unclassified	2.69228			6.16276e-05
d__Bacteria.p__Proteobacteria.c__Gammaproteobacteria.o__Burkholderiales.f__Rhodocyclaceae.g__Methyloversatilis	1.26769			-
d__Bacteria.p__Desulfobacterota	0.857332			-
d__Bacteria.p__Firmicutes.c__Bacilli.o__Lactobacillales.f__Enterococcaceae.g__Enterococcus	0.384214			-
d__Bacteria.p__Firmicutes.c__Clostridia.o__Oscillospirales.f___Eubacterium__coprostanoligenes_group	1.64836			-
d__Bacteria.p__Bacteroidota.c__Bacteroidia.o__Bacteroidales.f__Paludibacteraceae	2.01199	OS_T	2.4045	0.0388831
d__Bacteria.p__Bacteroidota.c__Bacteroidia.o__Bacteroidales.f__Tannerellaceae.g__Parabacteroides	1.7051			-
d__Bacteria.p__Proteobacteria.c__Alphaproteobacteria.o__Rickettsiales.f__Mitochondria	1.35454			-
d__Bacteria.p__Patescibacteria.c__Gracilibacteria.o__Gracilibacteria_JGI_0000069_P22.f__Gracilibacteria_JGI_0000069_P22	1.48572			-
d__Bacteria.p__Firmicutes.c__Bacilli.o__Erysipelotrichales.f__Erysipelatoclostridiaceae.g__Catenibacterium	0.993681			-
d__Bacteria.p__Proteobacteria.c__Gammaproteobacteria.o__Burkholderiales.f__Comamonadaceae.g__Schlegelella	0.914402			-
d__Bacteria.p__Actinobacteriota.c__Actinobacteria.o__Propionibacteriales.f__Propionibacteriaceae	2.39694	HC_T	2.14779	0.000202008
d__Bacteria.p__Firmicutes.c__Clostridia.o__Oscillospirales.f__Ruminococcaceae	2.64836			-
d__Bacteria.p__Patescibacteria.c__Saccharimonadia.o__Saccharimonadales.f__Saccharimonadaceae	4.02147			-
d__Bacteria.p__Bacteroidota.c__Bacteroidia.o__Flavobacteriales.f__Flavobacteriaceae	3.55264			-
d__Bacteria.p__Proteobacteria.c__Alphaproteobacteria.o__Sphingomonadales	1.53935			-
d__Bacteria.p__Firmicutes.c__Clostridia.o__Oscillospirales.f__Oscillospiraceae.g__Oscillospiraceae_uncultured	1.08438			-
d__Bacteria.p__Synergistota.c__Synergistia.o__Synergistales.f__Synergistaceae.g__Cloacibacillus	0.755875			-
d__Bacteria.p__Verrucomicrobiota.c__Verrucomicrobiae.o__Pedosphaerales.f__Pedosphaeraceae	0			-
d__Bacteria.p__Firmicutes.c__Clostridia.o__Clostridiales.f__Clostridiaceae.g__Clostridiaceae_unclassified	0.467361			-
d__Bacteria.p__Firmicutes.c__Clostridia.o__Lachnospirales.f__Lachnospiraceae.g__Stomatobaculum	3.46022			-
d__Bacteria.p__Bacteroidota.c__Bacteroidia.o__Flavobacteriales.f__Weeksellaceae	3.07744	HC_T	2.51383	0.0224563
d__Bacteria.p__Proteobacteria.c__Alphaproteobacteria.o__Rhodospirillales	0			-
d__Bacteria.p__Campilobacterota.c__Campylobacteria.o__Campylobacterales.f__Campylobacteraceae	3.70959	OS_T	3.01619	0.0327236
d__Bacteria.p__Actinobacteriota.c__Actinobacteria.o__Propionibacteriales.f__Nocardioidaceae	1.74525			-
d__Bacteria.p__Proteobacteria.c__Gammaproteobacteria.o__Cardiobacteriales	1.93067			-
d__Bacteria.p__Firmicutes.c__Clostridia.o__Oscillospirales.f__Butyricicoccaceae.g__Butyricicoccus	1.04965			-
d__Bacteria.p__Firmicutes.c__Bacilli.o__Erysipelotrichales	3.84776	HC_T	3.05331	0.00707687
d__Bacteria.p__Proteobacteria.c__Gammaproteobacteria.o__Pasteurellales.f__Pasteurellaceae.g__Aggregatibacter	3.12094			-
d__Bacteria.p__Proteobacteria.c__Alphaproteobacteria.o__Rhodobacterales.f__Rhodobacteraceae.g__Rubellimicrobium	0.522879			-
d__Bacteria.p__Proteobacteria.c__Alphaproteobacteria.o__Azospirillales.f__Azospirillaceae	1.49631			-
d__Bacteria.p__Proteobacteria.c__Gammaproteobacteria.o__Burkholderiales.f__Burkholderiaceae.g__Ralstonia	0.775732			-
d__Bacteria.p__Proteobacteria.c__Alphaproteobacteria.o__Rhodobacterales.f__Rhodobacteraceae	1.27029			-
d__Bacteria.p__Fusobacteriota.c__Fusobacteriia.o__Fusobacteriales.f__Fusobacteriaceae.g__Fusobacterium	4.54987			-
d__Bacteria.p__Actinobacteriota.c__Actinobacteria.o__Propionibacteriales.f__Nocardioidaceae.g__Marmoricola	0.762595			-
d__Bacteria.p__Actinobacteriota.c__Actinobacteria.o__Micrococcales.f__Micrococcaceae.g__Nesterenkonia	0.937852			-
d__Bacteria.p__Patescibacteria.c__Gracilibacteria	3.53642			-
d__Bacteria.p__Campilobacterota.c__Campylobacteria	3.70959	OS_T	3.01619	0.0327236
d__Bacteria.p__Firmicutes.c__Bacilli.o__Paenibacillales	0.778151			-
d__Bacteria.p__Firmicutes.c__Clostridia.o__Lachnospirales.f__Lachnospiraceae.g__Fusicatenibacter	1.46818			-
d__Bacteria.p__Actinobacteriota.c__Coriobacteriia.o__Coriobacteriales.f__Atopobiaceae	3.57879			-
d__Bacteria.p__Firmicutes.c__Clostridia.o__Oscillospirales.f__Oscillospirales_unclassified	0			-
d__Bacteria.p__Bacteroidota.c__Bacteroidia.o__Bacteroidales.f__Prevotellaceae	5.55976	OS_T	4.6074	0.0009352
d__Bacteria.p__Actinobacteriota.c__Actinobacteria.o__Bifidobacteriales.f__Bifidobacteriaceae	2.25482			7.99787e-05
d__Bacteria.p__Bacteroidota.c__Bacteroidota_unclassified.o__Bacteroidota_unclassified.f__Bacteroidota_unclassified.g__Bacteroidota_unclassified	0.0949755			-
d__Bacteria.p__Firmicutes.c__Clostridia.o__Oscillospirales.f__Oscillospirales_unclassified.g__Oscillospirales_unclassified	0			-
d__Bacteria.p__Proteobacteria.c__Gammaproteobacteria.o__Burkholderiales.f__Comamonadaceae.g__Delftia	0.808436			-
d__Bacteria.p__Firmicutes.c__Bacilli.o__Lactobacillales.f__Aerococcaceae.g__Abiotrophia	2.79571			-
d__Bacteria.p__Firmicutes.c__Bacilli.o__Lactobacillales	5.28591			-
d__Bacteria.p__Firmicutes.c__Clostridia.o__Peptostreptococcales_Tissierellales.f__Peptostreptococcales_Tissierellales.g__Fenollaria	0			-
d__Bacteria.p__Desulfobacterota.c__Desulfovibrionia	0.857332			-
d__Bacteria.p__Firmicutes.c__Clostridia.o__Clostridia_vadinBB60_group	1.58784			-
d__Bacteria.p__Firmicutes.c__Clostridia.o__Oscillospirales.f__Oscillospiraceae.g__Oscillospiraceae_NK4A214_group	0.983275			-
d__Bacteria.p__Firmicutes.c__Negativicutes.o__Veillonellales_Selenomonadales.f__Veillonellaceae.g__Anaeroglobus	1.60375			-
d__Bacteria.p__Proteobacteria.c__Gammaproteobacteria.o__Pasteurellales.f__Pasteurellaceae	4.67205	HC_T	3.93639	0.000919728
d__Bacteria.p__Proteobacteria.c__Gammaproteobacteria.o__Enterobacterales.f__Yersiniaceae.g__Serratia	1.94993			-
d__Bacteria.p__Firmicutes.c__Firmicutes_unclassified.o__Firmicutes_unclassified.f__Firmicutes_unclassified	2.47198			3.65655e-05
d__Bacteria.p__Firmicutes.c__Clostridia.o__Oscillospirales.f___Eubacterium__coprostanoligenes_group.g___Eubacterium__coprostanoligenes_group	1.64836			-
d__Bacteria.p__Proteobacteria.c__Gammaproteobacteria.o__Burkholderiales.f__Comamonadaceae.g__Comamonas	1.32565			-
d__Bacteria.p__Patescibacteria.c__Saccharimonadia	4.07575			-
d__Bacteria.p__Actinobacteriota.c__Actinobacteria.o__Corynebacteriales.f__Corynebacteriaceae.g__Corynebacterium	3.11258			-
d__Bacteria.p__Actinobacteriota.c__Actinobacteria.o__Bifidobacteriales	2.25482			7.99787e-05
d__Bacteria.p__Bacteroidota.c__Bacteroidia.o__Bacteroidia_unclassified.f__Bacteroidia_unclassified.g__Bacteroidia_unclassified	0.647817			-
d__Bacteria.p__Patescibacteria.c__Gracilibacteria.o__Gracilibacteria_JGI_0000069_P22	1.48572			-
d__Bacteria.p__Firmicutes.c__Clostridia.o__Oscillospirales.f__Ruminococcaceae.g__Negativibacillus	0.514105			-
d__Bacteria.p__Firmicutes.c__Bacilli.o__Erysipelotrichales.f__Erysipelotrichaceae	3.84465	HC_T	3.04885	0.00907564
d__Bacteria.p__Actinobacteriota.c__Coriobacteriia.o__Coriobacteriales.f__Coriobacteriaceae.g__Collinsella	1.56794			-
d__Bacteria.p__Fusobacteriota	4.75321			-
d__Bacteria.p__Proteobacteria.c__Alphaproteobacteria.o__Caulobacterales.f__Caulobacteraceae.g__Asticcacaulis	0.642355			-
d__Bacteria.p__Firmicutes.c__Bacilli.o__Erysipelotrichales.f__Erysipelotrichaceae.g__Holdemania	0			-
d__Bacteria.p__Proteobacteria.c__Alphaproteobacteria.o__Rhodospirillales.f__Rhodospirillales_uncultured.g__Rhodospirillales_uncultured	0			-
d__Bacteria.p__Proteobacteria.c__Gammaproteobacteria.o__Pseudomonadales.f__Pseudomonadaceae	3.84892	HC_T	3.65654	2.15864e-07
d__Bacteria.p__Actinobacteriota.c__Coriobacteriia.o__Coriobacteriales.f__Eggerthellaceae.g__Gordonibacter	0			-
d__Bacteria.p__Firmicutes.c__Bacilli.o__Lactobacillales.f__Lactobacillales_unclassified.g__Lactobacillales_unclassified	3.5488			-
d__Bacteria.p__Firmicutes.c__Bacilli.o__Lactobacillales.f__Streptococcaceae.g__Streptococcus	5.25404			-
d__Bacteria.p__Firmicutes.c__Bacilli.o__Erysipelotrichales.f__Erysipelatoclostridiaceae.g__Eggerthia	0.681241			-
d__Bacteria.p__Proteobacteria.c__Gammaproteobacteria.o__Burkholderiales.f__Neisseriaceae.g__Neisseria	5.03038			-
d__Bacteria.p__Bacteroidota.c__Bacteroidia.o__Bacteroidales.f__Bacteroidales_unclassified.g__Bacteroidales_unclassified	1.61443			-
d__Bacteria.p__Actinobacteriota.c__Actinobacteria.o__Actinomycetales.f__Actinomycetaceae.g__Actinotignum	0.418669			-
d__Bacteria.p__Proteobacteria.c__Alphaproteobacteria.o__Rhizobiales.f__Devosiaceae.g__Pelagibacterium	2.44262			-
d__Bacteria.p__Bacteroidota.c__Bacteroidia.o__Bacteroidales.f__Marinifilaceae.g__Odoribacter	0.445431			-
d__Bacteria.p__Proteobacteria.c__Gammaproteobacteria.o__Cardiobacteriales.f__Cardiobacteriaceae	1.93067			-
d__Bacteria.p__Firmicutes.c__Clostridia.o__Peptostreptococcales_Tissierellales.f__Peptostreptococcales_Tissierellales.g__Anaerococcus	0			-
d__Bacteria.p__Spirochaetota	2.60722			-
d__Bacteria.p__Firmicutes.c__Clostridia.o__Peptostreptococcales_Tissierellales.f__Peptostreptococcaceae.g__Peptostreptococcaceae_unclassified	2.05295			-
d__Bacteria.p__Proteobacteria.c__Gammaproteobacteria.o__Alteromonadales.f__Idiomarinaceae.g__Aliidiomarina	1.02983			-
d__Bacteria.p__Firmicutes.c__Clostridia.o__Oscillospirales.f__Ruminococcaceae.g__Ruminococcaceae_DTU089	0			-
d__Bacteria.p__Firmicutes.c__Clostridia.o__Lachnospirales.f__Lachnospiraceae.g__Butyrivibrio	2.47696			-
d__Bacteria.p__Desulfobacterota.c__Desulfovibrionia.o__Desulfovibrionales	0.857332			-
d__Bacteria.p__Bacteroidota.c__Bacteroidia.o__Flavobacteriales.f__Weeksellaceae.g__Cloacibacterium	0.902486			-
d__Bacteria.p__Actinobacteriota.c__Actinobacteria.o__Micrococcales.f__Micrococcaceae.g__Rothia	4.54491	HC_T	4.17053	1.04183e-13
d__Bacteria.p__Firmicutes.c__Bacilli.o__Lactobacillales.f__Leuconostocaceae.g__Weissella	1.29127			-
d__Bacteria.p__Firmicutes.c__Clostridia.o__Clostridia_vadinBB60_group.f__Clostridia_vadinBB60_group.g__Clostridia_vadinBB60_group	1.58784			-
d__Bacteria.p__Cyanobacteria.c__Vampirivibrionia.o__Obscuribacterales.f__Obscuribacteraceae	0.824632			-
d__Bacteria.p__Bacteria_MBNT15.c__Bacteria_MBNT15.o__Bacteria_MBNT15.f__Bacteria_MBNT15	0.283804			-
d__Bacteria.p__Firmicutes.c__Bacilli.o__Bacilli_unclassified.f__Bacilli_unclassified.g__Bacilli_unclassified	2.69228			6.16276e-05
d__Bacteria.p__Proteobacteria.c__Gammaproteobacteria.o__Burkholderiales.f__Sutterellaceae.g__Sutterella	1.20231			-
d__Bacteria.p__Firmicutes.c__Clostridia.o__Peptostreptococcales_Tissierellales.f__Peptostreptococcales_Tissierellales	3.00436			-
d__Bacteria.p__Proteobacteria.c__Gammaproteobacteria.o__Burkholderiales.f__Hydrogenophilaceae	0.898847			-
d__Bacteria.p__Bacteroidota.c__Bacteroidia.o__Flavobacteriales.f__Weeksellaceae.g__Bergeyella	3.072	HC_T	2.50308	0.0294364
d__Bacteria.p__Firmicutes.c__Clostridia.o__Clostridia_UCG_014	3.30853			-
d__Bacteria.p__Firmicutes.c__Bacilli.o__Erysipelotrichales.f__Erysipelotrichaceae.g__Holdemanella	0.836043			-
d__Bacteria.p__Bdellovibrionota.c__Bdellovibrionia	0.257945			-
d__Bacteria.p__Proteobacteria.c__Gammaproteobacteria.o__Burkholderiales	5.03495	HC_T	4.11583	0.0483369
d__Bacteria.p__Firmicutes.c__Clostridia.o__Lachnospirales.f__Lachnospiraceae.g__Roseburia	1.55469			-
d__Bacteria.p__Bacteria_MBNT15.c__Bacteria_MBNT15.o__Bacteria_MBNT15.f__Bacteria_MBNT15.g__Bacteria_MBNT15	0.283804			-
d__Bacteria.p__Proteobacteria.c__Alphaproteobacteria.o__Rickettsiales	1.35454			-
d__Bacteria.p__Firmicutes.c__Clostridia.o__Peptostreptococcales_Tissierellales.f__Anaerovoracaceae.g___Eubacterium__nodatum_group	3.7283			-
d__Bacteria	6			-
d__Bacteria.p__Proteobacteria.c__Gammaproteobacteria.o__Enterobacterales.f__Enterobacteriaceae	3.24008	HC_T	2.98655	4.0091e-05
d__Bacteria.p__Proteobacteria.c__Gammaproteobacteria.o__Enterobacterales.f__Enterobacteriaceae.g__Enterobacter	1.29471			-
d__Bacteria.p__Firmicutes.c__Clostridia.o__Lachnospirales.f__Lachnospiraceae.g___Ruminococcus__gnavus_group	1.17026			-
d__Bacteria.p__Actinobacteriota.c__Actinobacteria.o__Euzebyales.f__Euzebyaceae	0.757565			-
d__Bacteria.p__Patescibacteria.c__Gracilibacteria.o__Gracilibacteria	1.81172			-
d__Bacteria.p__Proteobacteria.c__Gammaproteobacteria.o__Pseudomonadales.f__Moraxellaceae	3.18726	HC_T	2.7396	0.00719584
d__Bacteria.p__Firmicutes.c__Clostridia.o__Peptostreptococcales_Tissierellales.f__Peptostreptococcaceae.g___Eubacterium__yurii_group	1.82535			-
d__Bacteria.p__Proteobacteria.c__Gammaproteobacteria.o__Pseudomonadales.f__Moraxellaceae.g__Moraxella	3.09534			-
d__Bacteria.p__Firmicutes.c__Clostridia.o__Monoglobales.f__Monoglobaceae.g__Monoglobus	1.05859			-
d__Bacteria.p__Firmicutes.c__Clostridia.o__Oscillospirales.f__Oscillospirales_UCG_010	0.252583			-
d__Bacteria.p__Proteobacteria.c__Alphaproteobacteria.o__Caulobacterales.f__Caulobacteraceae.g__Caulobacter	0.648902			-
d__Bacteria.p__Cyanobacteria.c__Cyanobacteriia.o__Chloroplast.f__Chloroplast	1.90985			-
d__Bacteria.p__Proteobacteria.c__Gammaproteobacteria.o__Oceanospirillales	3.56575	HC_T	3.8698	2.1375e-14
d__Bacteria.p__Fusobacteriota.c__Fusobacteriia	4.75321			-
d__Bacteria.p__Firmicutes.c__Bacilli.o__Lactobacillales.f__Lactobacillales_P5D1_392	3.16142	OS_T	2.63465	0.000303214
d__Bacteria.p__Firmicutes.c__Clostridia.o__Lachnospirales.f__Lachnospiraceae.g__Howardella	0			-
d__Bacteria.p__Firmicutes.c__Clostridia.o__Peptococcales.f__Peptococcaceae.g__Peptococcus	2.1821			-
d__Bacteria.p__Firmicutes.c__Clostridia.o__Lachnospirales.f__Lachnospiraceae.g__Lachnospira	1.32497			-
d__Bacteria.p__Bacteroidota.c__Bacteroidia.o__Chitinophagales.f__Chitinophagaceae.g__Cnuella	0.532896			-
d__Bacteria.p__Bacteroidota.c__Bacteroidia.o__Bacteroidales.f__Bacteroidaceae.g__Bacteroides	2.65685			-
d__Bacteria.p__Bacteroidota.c__Bacteroidota_unclassified.o__Bacteroidota_unclassified	0.0949755			-
d__Bacteria.p__Firmicutes.c__Bacilli.o__Staphylococcales.f__Staphylococcaceae	1.96379			-
d__Bacteria.p__Firmicutes.c__Clostridia.o__Peptostreptococcales_Tissierellales.f__Peptostreptococcaceae.g__Peptostreptococcus	3.97965			-
d__Bacteria.p__Firmicutes	5.54338			-
d__Bacteria.p__Firmicutes.c__Bacilli.o__Brevibacillales.f__Brevibacillaceae.g__Brevibacillus	0.826075			-
d__Bacteria.p__Firmicutes.c__Bacilli.o__Erysipelotrichales.f__Erysipelotrichaceae.g__Solobacterium	3.84245	HC_T	3.03651	0.00859241
d__Bacteria.p__Firmicutes.c__Bacilli.o__Bacilli_RF39.f__Bacilli_RF39.g__Bacilli_RF39	1.91867			-
d__Bacteria.p__Bacteroidota.c__Bacteroidia.o__Bacteroidales.f__Marinifilaceae.g__Butyricimonas	0			-
d__Bacteria.p__Bacteroidota.c__Bacteroidia.o__Bacteroidales.f__Marinifilaceae	0.542687			-
d__Bacteria.p__Firmicutes.c__Clostridia.o__Peptococcales.f__Peptococcaceae	2.1821			-
d__Bacteria.p__Firmicutes.c__Clostridia.o__Peptostreptococcales_Tissierellales.f__Peptostreptococcaceae	3.99674			-
d__Bacteria.p__Bacteroidota.c__Bacteroidia.o__Bacteroidales.f__Muribaculaceae	1.87833			-
d__Bacteria.p__Actinobacteriota.c__Coriobacteriia.o__Coriobacteriales.f__Coriobacteriaceae	1.56794			-
d__Bacteria.p__Synergistota.c__Synergistia.o__Synergistales.f__Synergistaceae.g__Pyramidobacter	0			-
d__Bacteria.p__Proteobacteria.c__Gammaproteobacteria.o__Burkholderiales.f__Alcaligenaceae.g__Alcaligenes	0.550907			-
d__Bacteria.p__Firmicutes.c__Bacilli.o__Lactobacillales.f__Carnobacteriaceae	4.21569	HC_T	3.60524	2.40349e-08
d__Bacteria.p__Firmicutes.c__Negativicutes.o__Veillonellales_Selenomonadales.f__Selenomonadaceae.g__Selenomonadaceae_uncultured	1.89321			-
d__Bacteria.p__Firmicutes.c__Clostridia.o__Lachnospirales.f__Lachnospiraceae.g__Lachnospiraceae_CAG_56	0.735954			-
d__Bacteria.p__Proteobacteria.c__Gammaproteobacteria.o__Burkholderiales.f__Comamonadaceae	2.06329			0.00154921
d__Bacteria.p__Proteobacteria.c__Gammaproteobacteria.o__Burkholderiales.f__Rhodocyclaceae.g__Rhodocyclaceae_uncultured	0.796266			-
d__Bacteria.p__Cyanobacteria.c__Cyanobacteriia.o__Cyanobacteriales.f__Nostocaceae	0.828946			-
d__Bacteria.p__Patescibacteria.c__Saccharimonadia.o__Saccharimonadales.f__Saccharimonadaceae.g__Candidatus_Saccharimonas	2.88858			-
d__Bacteria.p__Actinobacteriota.c__Actinobacteria.o__Actinomycetales	4.68609			-
d__Bacteria.p__Actinobacteriota.c__Actinobacteria.o__Actinomycetales.f__Actinomycetaceae.g__Mobiluncus	1.61372			-
d__Bacteria.p__Firmicutes.c__Clostridia.o__Oscillospirales.f__Ruminococcaceae.g__Ruminococcaceae_Incertae_Sedis	1.20291			-
d__Bacteria.p__Actinobacteriota.c__Actinobacteria.o__Pseudonocardiales	0.278754			-
d__Bacteria.p__Bacteria_unclassified.c__Bacteria_unclassified.o__Bacteria_unclassified.f__Bacteria_unclassified	2.19866			0.0249781
d__Bacteria.p__Firmicutes.c__Clostridia.o__Oscillospirales.f__Oscillospiraceae.g__Colidextribacter	1.10947			-
d__Bacteria.p__Firmicutes.c__Clostridia.o__Lachnospirales.f__Lachnospiraceae.g___Eubacterium__hallii_group	0.966402			-
d__Bacteria.p__Actinobacteriota.c__Actinobacteria.o__Micrococcales.f__Microbacteriaceae.g__Microbacterium	0.679226			-
d__Bacteria.p__Firmicutes.c__Clostridia.o__Lachnospirales.f__Lachnospiraceae.g___Eubacterium__oxidoreducens_group	0			-
d__Bacteria.p__Firmicutes.c__Bacilli.o__Lactobacillales.f__Enterococcaceae	0.384214			-
d__Bacteria.p__Proteobacteria.c__Alphaproteobacteria.o__Caulobacterales	1.78636			-
d__Bacteria.p__Firmicutes.c__Clostridia.o__Lachnospirales.f__Lachnospiraceae.g__Shuttleworthia	1.53824			-
d__Bacteria.p__Proteobacteria.c__Alphaproteobacteria.o__Rhizobiales.f__Rhizobiaceae.g__Aliihoeflea	1.02348			-
d__Bacteria.p__Firmicutes.c__Clostridia.o__Clostridia_UCG_014.f__Clostridia_UCG_014	3.30853			-
d__Bacteria.p__Firmicutes.c__Clostridia.o__Oscillospirales.f__Butyricicoccaceae.g__Butyricicoccaceae_unclassified	0			-
d__Bacteria.p__Verrucomicrobiota.c__Verrucomicrobiae.o__Verrucomicrobiales	1.63009			-
d__Bacteria.p__Firmicutes.c__Bacilli.o__Lactobacillales.f__Carnobacteriaceae.g__Granulicatella	4.21569	HC_T	3.60524	2.40349e-08
d__Bacteria.p__Bacteroidota.c__Bacteroidia	5.60172	OS_T	4.53622	0.00190953
d__Bacteria.p__Firmicutes.c__Bacilli.o__Erysipelotrichales.f__Erysipelotrichaceae.g__Bulleidia	1.12926			-
d__Bacteria.p__Proteobacteria.c__Gammaproteobacteria.o__Enterobacterales	3.2619	HC_T	2.99117	0.00127635
d__Bacteria.p__Firmicutes.c__Bacilli.o__Lactobacillales.f__Aerococcaceae	2.79571			-
d__Bacteria.p__Actinobacteriota.c__Actinobacteria.o__Euzebyales	0.757565			-
d__Bacteria.p__Firmicutes.c__Bacilli.o__Lactobacillales.f__Lactobacillaceae	2.24584			-
d__Bacteria.p__Firmicutes.c__Clostridia.o__Lachnospirales.f__Lachnospiraceae.g__Catonella	2.97967			-
d__Bacteria.p__Firmicutes.c__Clostridia.o__Clostridiales.f__Clostridiaceae.g__Clostridiaceae_Clostridium_sensu_stricto	1.3183			-
d__Bacteria.p__Firmicutes.c__Bacilli.o__Bacillales	0			-
d__Bacteria.p__Fusobacteriota.c__Fusobacteriia.o__Fusobacteriales	4.75321			-
d__Bacteria.p__Firmicutes.c__Bacilli.o__Paenibacillales.f__Paenibacillaceae.g__Paenibacillus	0.778151			-
d__Bacteria.p__Firmicutes.c__Firmicutes_unclassified.o__Firmicutes_unclassified	2.47198			3.65655e-05
d__Bacteria.p__Firmicutes.c__Clostridia.o__Clostridiales.f__Clostridiaceae	1.34154			-
d__Bacteria.p__Firmicutes.c__Bacilli.o__Erysipelotrichales.f__Erysipelotrichaceae.g__Dubosiella	0.870534			-
d__Bacteria.p__Cyanobacteria.c__Cyanobacteriia.o__Chloroplast	1.90985			-
d__Bacteria.p__Spirochaetota.c__Spirochaetia.o__Spirochaetales.f__Spirochaetaceae.g__Treponema	2.60722			-
d__Bacteria.p__Bacteroidota.c__Bacteroidia.o__Flavobacteriales.f__Flavobacteriaceae.g__Flavobacteriaceae_unclassified	0			-
d__Bacteria.p__Firmicutes.c__Bacilli.o__Mycoplasmatales.f__Mycoplasmataceae	1.41423			-
d__Bacteria.p__Firmicutes.c__Clostridia.o__Lachnospirales.f__Defluviitaleaceae.g__Defluviitaleaceae_UCG_011	1.73293			-
d__Bacteria.p__Actinobacteriota.c__Actinobacteria.o__Pseudonocardiales.f__Pseudonocardiaceae	0.278754			-
d__Bacteria.p__Modulibacteria	0.224734			-
d__Bacteria.p__Firmicutes.c__Clostridia	4.55428			-
d__Bacteria.p__Actinobacteriota.c__Actinobacteria.o__Micrococcales.f__Micrococcales_unclassified.g__Micrococcales_unclassified	1.17383			-
d__Bacteria.p__Proteobacteria.c__Gammaproteobacteria.o__Burkholderiales.f__Neisseriaceae.g__Kingella	1.8486			-
d__Bacteria.p__Actinobacteriota.c__Actinobacteria.o__Actinomycetales.f__Actinomycetaceae.g__Actinomycetaceae_F0332	1.88874			-
d__Bacteria.p__Bacteroidota.c__Bacteroidia.o__Bacteroidia_unclassified	0.647817			-
d__Bacteria.p__Firmicutes.c__Clostridia.o__Oscillospirales.f__Oscillospiraceae.g__Oscillospiraceae_unclassified	0			-
d__Bacteria.p__Firmicutes.c__Bacilli.o__Erysipelotrichales.f__Erysipelatoclostridiaceae	1.70147			-
d__Bacteria.p__Verrucomicrobiota.c__Verrucomicrobiae.o__Pedosphaerales.f__Pedosphaeraceae.g__Pedosphaeraceae	0			-
d__Bacteria.p__Verrucomicrobiota.c__Verrucomicrobiae.o__Verrucomicrobiales.f__Akkermansiaceae.g__Akkermansia	1.63009			-
d__Bacteria.p__Firmicutes.c__Clostridia.o__Lachnospirales.f__Lachnospiraceae.g___Eubacterium__xylanophilum_group	0			-
d__Bacteria.p__Actinobacteriota.c__Actinobacteria.o__Corynebacteriales.f__Corynebacteriaceae.g__Lawsonella	1.67128			-
d__Bacteria.p__Firmicutes.c__Clostridia.o__Oscillospirales.f__Ruminococcaceae.g__Ruminococcus	1.33244			-
d__Bacteria.p__Actinobacteriota.c__Actinobacteria.o__Micrococcales	4.54535	HC_T	4.16916	1.00567e-13
d__Bacteria.p__Desulfobacterota.c__Desulfovibrionia.o__Desulfovibrionales.f__Desulfovibrionaceae.g__Desulfovibrio	0.766743			-
d__Bacteria.p__Proteobacteria.c__Proteobacteria_unclassified.o__Proteobacteria_unclassified.f__Proteobacteria_unclassified.g__Proteobacteria_unclassified	0			-
d__Bacteria.p__Firmicutes.c__Clostridia.o__Eubacteriales.f__Eubacteriaceae.g__Eubacterium	0			-
d__Bacteria.p__Bacteroidota.c__Bacteroidia.o__Bacteroidales.f__Prevotellaceae.g__Prevotellaceae_UCG_001	0.786909			-
d__Bacteria.p__Firmicutes.c__Clostridia.o__Lachnospirales.f__Lachnospiraceae.g__Sellimonas	0.0988359			-
d__Bacteria.p__Proteobacteria.c__Gammaproteobacteria.o__Burkholderiales.f__Burkholderiales_unclassified	1.56637			-
d__Bacteria.p__Firmicutes.c__Negativicutes	5.01634			-
d__Bacteria.p__Firmicutes.c__Clostridia.o__Monoglobales	1.05859			-
d__Bacteria.p__Actinobacteriota.c__Actinobacteria.o__Micrococcales.f__Micrococcaceae	4.54502	HC_T	4.17085	1.00567e-13
d__Bacteria.p__Patescibacteria.c__Saccharimonadia.o__Saccharimonadales.f__Saccharimonadales_unclassified.g__Saccharimonadales_unclassified	0.722451			-
d__Bacteria.p__Firmicutes.c__Clostridia.o__Peptostreptococcales_Tissierellales.f__Peptostreptococcaceae.g__Romboutsia	1.41572			-
d__Bacteria.p__Firmicutes.c__Bacilli.o__Mycoplasmatales	1.41423			-
d__Bacteria.p__Firmicutes.c__Clostridia.o__Oscillospirales.f__Ruminococcaceae.g__Ruminococcaceae_uncultured	0.639044			-
d__Bacteria.p__Firmicutes.c__Clostridia.o__Clostridia_unclassified	0.630089			-
d__Bacteria.p__Cyanobacteria	1.97625			-
d__Bacteria.p__Proteobacteria.c__Alphaproteobacteria.o__Rhizobiales.f__Rhizobiaceae	2.31648			-
d__Bacteria.p__Firmicutes.c__Clostridia.o__Oscillospirales.f__Ruminococcaceae.g__Ruminococcaceae_unclassified	1.86319			-
d__Bacteria.p__Patescibacteria	4.18595			-
d__Bacteria.p__Firmicutes.c__Clostridia.o__Lachnospirales.f__Defluviitaleaceae	1.73293			-
d__Bacteria.p__Proteobacteria.c__Alphaproteobacteria	2.84865	HC_T	2.78645	0.000570926
d__Bacteria.p__Firmicutes.c__Clostridia.o__Lachnospirales.f__Lachnospiraceae.g__Lachnospiraceae_UCG_004	0.946671			-
d__Bacteria.p__Actinobacteriota.c__Actinobacteria.o__Corynebacteriales.f__Nocardiaceae	4.09467	HC_T	3.95271	3.95917e-09
d__Bacteria.p__Firmicutes.c__Clostridia.o__Monoglobales.f__Monoglobaceae	1.05859			-
d__Bacteria.p__Bacteroidota.c__Bacteroidia.o__Bacteroidales.f__Barnesiellaceae.g__Coprobacter	0.376171			-
d__Bacteria.p__Bacteroidota.c__Bacteroidia.o__Bacteroidales.f__Rikenellaceae.g__Rikenellaceae_uncultured	0			-
d__Bacteria.p__Firmicutes.c__Clostridia.o__Oscillospirales	2.77147			-
d__Bacteria.p__Firmicutes.c__Clostridia.o__Lachnospirales.f__Lachnospiraceae.g___Eubacterium__eligens_group	1.10494			-
d__Bacteria.p__Proteobacteria.c__Proteobacteria_unclassified	0			-
d__Bacteria.p__Bacteria_MBNT15.c__Bacteria_MBNT15.o__Bacteria_MBNT15	0.283804			-
d__Bacteria.p__Firmicutes.c__Bacilli.o__Erysipelotrichales.f__Erysipelotrichaceae.g__Faecalibaculum	1.05393			-
d__Bacteria.p__Bacteroidota.c__Bacteroidia.o__Bacteroidales.f__Rikenellaceae.g__Rikenellaceae_RC9_gut_group	2.28725			-
d__Bacteria.p__Bacteroidota.c__Bacteroidia.o__Bacteroidales.f__Muribaculaceae.g__Muribaculaceae	1.8739			-
d__Bacteria.p__Patescibacteria.c__Gracilibacteria.o__Gracilibacteria_Absconditabacteriales__SR1_.f__Absconditabacteriales__SR1_.g__Absconditabacteriales__SR1_	3.52476			-
d__Bacteria.p__Proteobacteria.c__Alphaproteobacteria.o__Rhizobiales	2.72616			-
d__Bacteria.p__Proteobacteria.c__Alphaproteobacteria.o__Rhizobiales.f__Xanthobacteraceae	1.14336			-
d__Bacteria.p__Proteobacteria.c__Alphaproteobacteria.o__Azospirillales.f__Azospirillaceae.g__Skermanella	1.49631			-
d__Bacteria.p__Firmicutes.c__Bacilli.o__Bacillales.f__Bacillaceae	0			-
d__Bacteria.p__Campilobacterota	3.70959	OS_T	3.01619	0.0327236
d__Bacteria.p__Patescibacteria.c__Gracilibacteria.o__Gracilibacteria_Absconditabacteriales__SR1_	3.52476			-
d__Bacteria.p__Fusobacteriota.c__Fusobacteriia.o__Fusobacteriales.f__Leptotrichiaceae.g__Streptobacillus	2.52812			-
d__Bacteria.p__Firmicutes.c__Clostridia.o__Lachnospirales.f__Lachnospiraceae.g__Frisingicoccus	0.268474			-
d__Bacteria.p__Verrucomicrobiota.c__Verrucomicrobiae.o__Verrucomicrobiales.f__Akkermansiaceae	1.63009			-
d__Bacteria.p__Proteobacteria.c__Gammaproteobacteria.o__Pseudomonadales.f__Moraxellaceae.g__Faucicola	1.64257			-
d__Bacteria.p__Firmicutes.c__Negativicutes.o__Veillonellales_Selenomonadales.f__Veillonellaceae.g__Allisonella	0			-
d__Bacteria.p__Bacteroidota.c__Bacteroidia.o__Cytophagales.f__Hymenobacteraceae.g__Hymenobacter	0.448878			-
d__Bacteria.p__Firmicutes.c__Bacilli.o__Lactobacillales.f__Streptococcaceae.g__Lactococcus	1.08557			-
d__Bacteria.p__Actinobacteriota.c__Actinobacteria.o__Bifidobacteriales.f__Bifidobacteriaceae.g__Scardovia	1.44073			-
d__Bacteria.p__Actinobacteriota.c__Actinobacteria.o__Micrococcales.f__Dermabacteraceae	0.558975			-
d__Bacteria.p__Actinobacteriota.c__Actinobacteria.o__Corynebacteriales	4.12476	HC_T	3.82967	0.000104588
d__Bacteria.p__Actinobacteriota.c__Actinobacteria.o__Euzebyales.f__Euzebyaceae.g__Euzebyaceae_uncultured	0.757565			-
d__Bacteria.p__Firmicutes.c__Bacilli.o__Paenibacillales.f__Paenibacillaceae	0.778151			-
d__Bacteria.p__Proteobacteria.c__Gammaproteobacteria.o__Burkholderiales.f__Burkholderiaceae	2.75166	HC_T	2.07482	0.00130033
d__Bacteria.p__Firmicutes.c__Clostridia.o__Lachnospirales.f__Lachnospiraceae.g___Eubacterium__ventriosum_group	1.01002			-
d__Bacteria.p__Firmicutes.c__Clostridia.o__Peptostreptococcales_Tissierellales.f__Peptostreptococcaceae.g__Filifactor	2.45018			-
d__Bacteria.p__Firmicutes.c__Clostridia.o__Peptococcales	2.1821			-
d__Bacteria.p__Proteobacteria.c__Proteobacteria_unclassified.o__Proteobacteria_unclassified.f__Proteobacteria_unclassified	0			-
d__Bacteria.p__Proteobacteria.c__Gammaproteobacteria.o__Burkholderiales.f__Comamonadaceae.g__Tepidimonas	0.973641			-
d__Bacteria.p__Proteobacteria.c__Alphaproteobacteria.o__Rhizobiales.f__Beijerinckiaceae.g__Bosea	0.710399			-
d__Bacteria.p__Bacteroidota.c__Bacteroidia.o__Sphingobacteriales.f__Lentimicrobiaceae.g__Lentimicrobium	2.42626			-
d__Bacteria.p__Firmicutes.c__Clostridia.o__Peptostreptococcales_Tissierellales.f__Peptostreptococcales_Tissierellales.g__Parvimonas	3.00059			-
d__Bacteria.p__Verrucomicrobiota.c__Lentisphaeria	0			-
d__Bacteria.p__Firmicutes.c__Bacilli.o__Exiguobacterales.f__Exiguobacteraceae.g__Exiguobacterium	0.194977			-
d__Bacteria.p__Proteobacteria.c__Gammaproteobacteria.o__Pasteurellales.f__Pasteurellaceae.g__Actinobacillus	3.05809			-
d__Bacteria.p__Firmicutes.c__Negativicutes.o__Veillonellales_Selenomonadales.f__Veillonellaceae.g__Megasphaera	3.73593			-
d__Bacteria.p__Firmicutes.c__Clostridia.o__Lachnospirales.f__Lachnospiraceae.g___Eubacterium__ruminantium_group	0.6163			-
d__Bacteria.p__Proteobacteria.c__Gammaproteobacteria.o__Oceanospirillales.f__Halomonadaceae	3.56575	HC_T	3.82545	2.1375e-14
d__Bacteria.p__Bacteroidota.c__Bacteroidia.o__Bacteroidales.f__Bacteroidaceae	2.65685			-
d__Bacteria.p__Verrucomicrobiota.c__Verrucomicrobiae.o__Pedosphaerales	0			-
d__Bacteria.p__Bacteroidota.c__Bacteroidia.o__Bacteroidales.f__Muribaculaceae.g__Muribaculum	0.191886			-
d__Bacteria.p__Proteobacteria.c__Gammaproteobacteria.o__Pseudomonadales.f__Pseudomonadaceae.g__Pseudomonas	3.84892	HC_T	3.65703	2.15864e-07
d__Bacteria.p__Proteobacteria.c__Alphaproteobacteria.o__Caulobacterales.f__Hyphomonadaceae	1.56256			-
d__Bacteria.p__Proteobacteria.c__Alphaproteobacteria.o__Rhodospirillales.f__Rhodospirillales_uncultured	0			-
d__Bacteria.p__Proteobacteria.c__Gammaproteobacteria.o__Pseudomonadales.f__Moraxellaceae.g__Enhydrobacter	2.08474			-
d__Bacteria.p__Firmicutes.c__Clostridia.o__Lachnospirales.f__Lachnospiraceae.g__Lachnospiraceae_unclassified	3.46249			-
d__Bacteria.p__Proteobacteria.c__Alphaproteobacteria.o__Rhodobacterales.f__Rhodobacteraceae.g__Paracoccus	1.18469			-
d__Bacteria.p__Firmicutes.c__Clostridia.o__Peptostreptococcales_Tissierellales.f__Anaerovoracaceae.g__Anaerovoracaceae_uncultured	0.99221			-
d__Bacteria.p__Patescibacteria.c__Gracilibacteria.o__Gracilibacteria.f__Gracilibacteria.g__Gracilibacteria	1.81172			-
d__Bacteria.p__Fusobacteriota.c__Fusobacteriia.o__Fusobacteriales.f__Leptotrichiaceae.g__Leptotrichia	4.3576			-
d__Bacteria.p__Bacteroidota.c__Bacteroidia.o__Sphingobacteriales	2.42626			-
d__Bacteria.p__Firmicutes.c__Clostridia.o__Christensenellales.f__Christensenellaceae	1.5191			-
d__Bacteria.p__Firmicutes.c__Clostridia.o__Oscillospirales.f__Butyricicoccaceae	1.15365			-
d__Bacteria.p__Proteobacteria.c__Gammaproteobacteria.o__Alteromonadales	1.02983			-
d__Bacteria.p__Firmicutes.c__Bacilli.o__Lactobacillales.f__Lactobacillaceae.g__Lactobacillus	2.24584			-
d__Bacteria.p__Proteobacteria.c__Alphaproteobacteria.o__Rickettsiales.f__Mitochondria.g__Mitochondria	1.35454			-
d__Bacteria.p__Firmicutes.c__Clostridia.o__Peptostreptococcales_Tissierellales.f__Anaerovoracaceae.g__Amnipila	2.20695			-
d__Bacteria.p__Actinobacteriota.c__Coriobacteriia.o__Coriobacteriales.f__Eggerthellaceae.g__Senegalimassilia	0.48192			-
d__Bacteria.p__Modulibacteria.c__Moduliflexia.o__Moduliflexales.f__Moduliflexaceae	0.224734			-
d__Bacteria.p__Firmicutes.c__Negativicutes.o__Veillonellales_Selenomonadales.f__Veillonellaceae.g__Dialister	2.4609			-
d__Bacteria.p__Proteobacteria.c__Gammaproteobacteria.o__Burkholderiales.f__Burkholderiales_unclassified.g__Burkholderiales_unclassified	1.56637			-
d__Bacteria.p__Proteobacteria.c__Alphaproteobacteria.o__Rhodobacterales	1.27029			-
d__Bacteria.p__Proteobacteria.c__Alphaproteobacteria.o__Azospirillales.f__Azospirillales_uncultured.g__Azospirillales_uncultured	0.64673			-
d__Bacteria.p__Firmicutes.c__Negativicutes.o__Acidaminococcales.f__Acidaminococcaceae	1.49862			-
d__Bacteria.p__Firmicutes.c__Negativicutes.o__Veillonellales_Selenomonadales.f__Veillonellaceae	5.00473			-
d__Bacteria.p__Cyanobacteria.c__Cyanobacteriia	1.94448			-
d__Bacteria.p__Proteobacteria.c__Alphaproteobacteria.o__Rhizobiales.f__Xanthobacteraceae.g__Xanthobacteraceae_unclassified	1.14336			-
d__Bacteria.p__Bdellovibrionota.c__Bdellovibrionia.o__Bacteriovoracales	0.257945			-
d__Bacteria.p__Firmicutes.c__Clostridia.o__Clostridia_UCG_014.f__Clostridia_UCG_014.g__Clostridia_UCG_014	3.30853			-
d__Bacteria.p__Proteobacteria.c__Alphaproteobacteria.o__Rhizobiales.f__Rhizobiaceae.g__Rhizobiaceae_unclassified	2.29378			-
d__Bacteria.p__Firmicutes.c__Clostridia.o__Lachnospirales.f__Lachnospiraceae	4.26627			-
d__Bacteria.p__Proteobacteria.c__Gammaproteobacteria	5.23	HC_T	4.41714	0.00358453
d__Bacteria.p__Bacteria_MBNT15.c__Bacteria_MBNT15	0.283804			-
d__Bacteria.p__Firmicutes.c__Bacilli.o__Bacilli_RF39.f__Bacilli_RF39	1.91867			-
d__Bacteria.p__Cyanobacteria.c__Cyanobacteriia.o__Chloroplast.f__Chloroplast.g__Chloroplast	1.90985			-
d__Bacteria.p__Firmicutes.c__Clostridia.o__Oscillospirales.f__Oscillospirales_UCG_010.g__Oscillospirales_UCG_010	0.252583			-
d__Bacteria.p__Firmicutes.c__Clostridia.o__Oscillospirales.f__Ruminococcaceae.g__Ruminococcaceae_UBA1819	0.351109			-
d__Bacteria.p__Proteobacteria.c__Gammaproteobacteria.o__Cardiobacteriales.f__Cardiobacteriaceae.g__Suttonella	0.719699			-

[truncated: 7 more sheets: Data S11 g_LDA.gt_3, Data S12 Level3_KEGG_LDA.gt_3, Data S13 group.spearman, Data S14 marker.p.train.otu_gen, Data S15 HC_T-OS_T_train_probab, Data S16 marker.p.test.rarefac., Data S17 HC_T-OS_T_test_probabi]
